# Supplementary material for: Synthesis of the large pore aluminophosphate STA-1 and its application as a catalyst for the Beckmann rearrangement of cyclohexanone oxime
Source: J Mater Chem A Mater. 2024 May 13;12(25):15398–411. doi: 10.1039/d4ta01132e (PMC11197783; doi:10.1039/d4ta01132e)
Supplement: TA-012-D4TA01132E-s002 [file TA-012-D4TA01132E-s002.cif]

# Electronic Supplementary Material (ESI) for Journal of Materials Chemistry A.
# This journal is © The Royal Society of Chemistry 2024

####################################################################### 
# 
# This file contains crystal structure data downloaded from the 
# Cambridge Structural Database (CSD) hosted by the Cambridge 
# Crystallographic Data Centre (CCDC).
# 
# Full information about CCDC data access policies and citation 
# guidelines are available at http://www.ccdc.cam.ac.uk/access/V1 
# 
# Audit and citation data items may have been added by the CCDC. 
# Please retain this information to preserve the provenance of 
# this file and to allow appropriate attribution of the data. 
# 
#######################################################################

data_2A_publ
_database_code_depnum_ccdc_archive 'CCDC 2333657'
loop_
_audit_author_name
_audit_author_address
'Paul Wright'
;university of st andrews
United Kingdom
;
_audit_update_record             
;
2024-02-18 deposited with the CCDC.	2024-05-06 downloaded from the CCDC.
;

_pd_block_id                     2022-10-17T14:27|2A|g|g

_audit_creation_method           'from EXP file using GSAS2CIF'
_audit_creation_date             2022-10-17T14:27

#=============================================================================
# 5. OVERALL REFINEMENT & COMPUTING DETAILS

_refine_special_details          
; ?
;
_pd_proc_ls_special_details      
; ?
;

# The following items are used to identify the programs used.
_computing_molecular_graphics    ?
_computing_publication_material  ?

_refine_ls_weighting_scheme      ?
_refine_ls_weighting_details     ?
_refine_ls_hydrogen_treatment    ?
_refine_ls_extinction_method     ?
_refine_ls_extinction_coef       ?
_refine_ls_number_constraints    ?

_refine_ls_restrained_S_all      ?
_refine_ls_restrained_S_obs      ?

#==============================================================================
# 6. SAMPLE PREPARATION DATA

# (In the unusual case where multiple samples are used in a single
#  Rietveld study, this information should be moved into the phase
#  blocks)

# The following three fields describe the preparation of the material.
# The cooling rate is in K/min.  The pressure at which the sample was
# prepared is in kPa.  The temperature of preparation is in K.

_pd_prep_cool_rate               ?
_pd_prep_pressure                ?
_pd_prep_temperature             ?

_pd_char_colour                  white # use ICDD colour descriptions
_refine_ls_shift/su_max          0.03
_refine_ls_shift/su_mean         0.01
_computing_structure_refinement  GSAS
_refine_ls_number_parameters     78
_refine_ls_goodness_of_fit_all   2.19
_refine_ls_number_restraints     76
_refine_ls_matrix_type           full
#==============================================================================
# 7. CHEMICAL, STRUCTURAL AND CRYSTAL DATA

_pd_char_particle_morphology     ?

_chemical_name_systematic        'Aluminophosphate STA-1 calcined dehydrated'
_chemical_name_common            SAO
_chemical_formula_moiety         'Al7 O28 P7'
_chemical_formula_structural     ?
_chemical_formula_analytical     ?
_chemical_melting_point          ?
_chemical_compound_source        ? # for minerals and
# natural products
_symmetry_space_group_name_Hall  'P -4 -2n'

_exptl_crystal_F_000             ?
_exptl_crystal_density_diffrn    ?
_exptl_crystal_density_meas      ?
_exptl_crystal_density_method    ?

_cell_measurement_temperature    298

_cell_special_details            
; ?
;

_geom_special_details            ?

# The following item identifies the program(s) used (if appropriate).
_computing_structure_solution    ?

#==============================================================================

# 8. Phase information from GSAS

_pd_phase_name                   
'from C:/gsas/MyWork-GSAS/Nuria/SAO/NGC403cal_Ringo/SAOalpo.cif'
_cell_length_a                   13.74317(21)
_cell_length_b                   13.74317
_cell_length_c                   21.8131(5)
_cell_angle_alpha                90.0
_cell_angle_beta                 90.0
_cell_angle_gamma                90.0
_cell_volume                     4119.94(16)
_symmetry_cell_setting           tetragonal
_symmetry_space_group_name_H-M   'P -4 n 2'
loop_
_symmetry_equiv_pos_site_id
_symmetry_equiv_pos_as_xyz
1 +x,+y,+z
2 +y,-x,-z
3 -x,-y,+z
4 -y,+x,-z
5 -x+1/2,+y+1/2,+z+1/2
6 +y+1/2,+x+1/2,-z+1/2
7 +x+1/2,-y+1/2,+z+1/2
8 -y+1/2,-x+1/2,-z+1/2

# ATOMIC COORDINATES AND DISPLACEMENT PARAMETERS


loop_
_atom_site_type_symbol
_atom_site_label
_atom_site_fract_x
_atom_site_fract_y
_atom_site_fract_z
_atom_site_occupancy
_atom_site_thermal_displace_type
_atom_site_U_iso_or_equiv
_atom_site_symmetry_multiplicity
P P1 0.3890(12) 0.1167(12) 0.1330(7) 1.0 Uiso 0.0077(4) 8
P P2 0.1105(11) 0.1179(11) 0.1888(6) 1.0 Uiso 0.0077(4) 8
P P3 0.2037(11) -0.1124(12) 0.0574(7) 1.0 Uiso 0.0077(4) 8
P P4 0.2957(10) -0.2043(10) 0.25 1.0 Uiso 0.0077(4) 4
Al Al1 0.2039(12) 0.1145(13) 0.0591(8) 1.0 Uiso 0.0077(4) 8
Al Al2 0.1121(13) -0.1150(12) 0.1883(7) 1.0 Uiso 0.0077(4) 8
Al Al3 0.3888(13) -0.1110(13) 0.1350(7) 1.0 Uiso 0.0077(4) 8
Al Al4 0.2951(11) 0.2049(11) 0.25 1.0 Uiso 0.0077(4) 4
O O1 0.3198(10) 0.1375(15) 0.0798(7) 1.0 Uiso 0.0077(4) 8
O O2 0.3687(15) 0.1812(12) 0.1892(5) 1.0 Uiso 0.0077(4) 8
O O3 0.3792(10) 0.0091(10) 0.1536(6) 1.0 Uiso 0.0077(4) 8
O O4 0.4954(10) 0.1336(11) 0.1098(6) 1.0 Uiso 0.0077(4) 8
O O5 0.1937(10) -0.0040(10) 0.0397(6) 1.0 Uiso 0.0077(4) 8
O O6 0.1285(14) 0.1367(14) 0.1205(6) 1.0 Uiso 0.0077(4) 8
O O7 0.1702(10) 0.1861(11) 0.0002(7) 1.0 Uiso 0.0077(4) 8
O O8 0.1777(11) 0.1846(12) 0.2286(9) 1.0 Uiso 0.0077(4) 8
O O9 0.1309(11) 0.0081(10) 0.2028(6) 1.0 Uiso 0.0077(4) 8
O O10 0.3056(10) -0.1348(15) 0.0783(7) 1.0 Uiso 0.0077(4) 8
O O11 0.1301(13) -0.1328(15) 0.1105(6) 1.0 Uiso 0.0077(4) 8
O O12 0.0048(10) 0.1413(10) 0.2059(6) 1.0 Uiso 0.0077(4) 8
O O13 0.1889(11) -0.1858(12) 0.2309(9) 1.0 Uiso 0.0077(4) 8
O O14 0.3638(14) -0.1819(12) 0.1961(5) 1.0 Uiso 0.0077(4) 8

# If you change Z, be sure to change all 3 of the following
_chemical_formula_sum            'Al7 O28 P7'
_chemical_formula_weight         853.66
_cell_formula_units_Z            4

# MOLECULAR GEOMETRY

loop_
_geom_bond_atom_site_label_1
_geom_bond_atom_site_label_2
_geom_bond_distance
_geom_bond_site_symmetry_1
_geom_bond_site_symmetry_2
_geom_bond_publ_flag
P1 Al1 3.012(20) . 1_555 N
P1 Al3 3.055(13) . 3_655 N
P1 O1 1.529(15) . 1_555 N
P1 O2 1.538(14) . 1_555 N
P1 O3 1.552(14) . 1_555 N
P1 O4 1.564(14) . 1_555 N
P2 Al2 3.060(12) . 3_555 N
P2 O6 1.533(14) . 1_555 N
P2 O8 1.563(14) . 1_555 N
P2 O9 1.564(14) . 1_555 N
P2 O12 1.534(14) . 1_555 N
P3 Al3 3.055(20) . 1_555 N
P3 O5 1.546(14) . 1_555 N
P3 O7 1.505(15) . 2_555 N
P3 O10 1.505(14) . 1_555 N
P3 O11 1.563(15) . 1_555 N
P4 O13 1.546(10) . 1_555 N
P4 O13 1.546(10) . 6_545 N
P4 O14 1.535(10) . 1_555 N
P4 O14 1.535(10) . 6_545 N
Al1 P1 3.012(20) . 1_555 N
Al1 O1 1.685(15) . 1_555 N
Al1 O5 1.688(15) . 1_555 N
Al1 O6 1.722(15) . 1_555 N
Al1 O7 1.683(16) . 1_555 N
Al2 P2 3.060(12) . 3_555 N
Al2 O9 1.740(14) . 1_555 N
Al2 O11 1.733(15) . 1_555 N
Al2 O12 1.692(15) . 3_555 N
Al2 O13 1.710(15) . 1_555 N
Al3 P1 3.055(13) . 3_655 N
Al3 P3 3.055(20) . 1_555 N
Al3 O3 1.705(15) . 1_555 N
Al3 O4 1.712(15) . 3_655 N
Al3 O10 1.716(16) . 1_555 N
Al3 O14 1.686(15) . 1_555 N
Al4 O2 1.700(10) . 1_555 N
Al4 O2 1.700(10) . 8_555 N
Al4 O8 1.703(11) . 1_555 N
Al4 O8 1.703(11) . 8_555 N
O1 P1 1.529(15) . 1_555 N
O1 Al1 1.685(15) . 1_555 N
O2 P1 1.538(14) . 1_555 N
O2 Al4 1.700(10) . 1_555 N
O3 P1 1.552(14) . 1_555 N
O3 Al3 1.705(15) . 1_555 N
O4 P1 1.564(14) . 1_555 N
O4 Al3 1.712(15) . 3_655 N
O5 P3 1.546(14) . 1_555 N
O5 Al1 1.688(15) . 1_555 N
O6 P2 1.533(14) . 1_555 N
O6 Al1 1.722(15) . 1_555 N
O7 P3 1.505(15) . 4_555 N
O7 Al1 1.683(16) . 1_555 N
O8 P2 1.563(14) . 1_555 N
O8 Al4 1.703(11) . 1_555 N
O9 P2 1.564(14) . 1_555 N
O9 Al2 1.740(14) . 1_555 N
O10 P3 1.505(14) . 1_555 N
O10 Al3 1.716(16) . 1_555 N
O11 P3 1.563(15) . 1_555 N
O11 Al2 1.733(15) . 1_555 N
O12 P2 1.534(14) . 1_555 N
O12 Al2 1.692(15) . 3_555 N
O13 P4 1.546(10) . 1_555 N
O13 Al2 1.710(15) . 1_555 N
O14 P4 1.535(10) . 1_555 N
O14 Al3 1.686(15) . 1_555 N

loop_
_geom_angle_atom_site_label_1
_geom_angle_atom_site_label_2
_geom_angle_atom_site_label_3
_geom_angle
_geom_angle_site_symmetry_1
_geom_angle_site_symmetry_2
_geom_angle_site_symmetry_3
_geom_angle_publ_flag
O1 P1 O2 112.7(13) 1_555 . 1_555 N
O1 P1 O3 110.1(12) 1_555 . 1_555 N
O1 P1 O4 108.0(12) 1_555 . 1_555 N
O2 P1 O3 107.6(12) 1_555 . 1_555 N
O2 P1 O4 110.0(12) 1_555 . 1_555 N
O3 P1 O4 108.4(12) 1_555 . 1_555 N
O6 P2 O8 110.2(12) 1_555 . 1_555 N
O6 P2 O9 108.8(12) 1_555 . 1_555 N
O6 P2 O12 110.7(12) 1_555 . 1_555 N
O8 P2 O9 110.6(12) 1_555 . 1_555 N
O8 P2 O12 107.6(11) 1_555 . 1_555 N
O9 P2 O12 108.9(11) 1_555 . 1_555 N
O5 P3 O7 106.7(13) 1_555 . 2_555 N
O5 P3 O10 110.8(13) 1_555 . 1_555 N
O5 P3 O11 107.4(12) 1_555 . 1_555 N
O7 P3 O10 107.1(13) 2_555 . 1_555 N
O7 P3 O11 114.8(13) 2_555 . 1_555 N
O10 P3 O11 110.0(11) 1_555 . 1_555 N
O13 P4 O13 112.7(14) 1_555 . 6_545 N
O13 P4 O14 109.9(8) 1_555 . 1_555 N
O13 P4 O14 107.2(8) 1_555 . 6_545 N
O13 P4 O14 107.2(8) 6_545 . 1_555 N
O13 P4 O14 109.9(8) 6_545 . 6_545 N
O14 P4 O14 109.9(14) 1_555 . 6_545 N
O1 Al1 O5 109.1(12) 1_555 . 1_555 N
O1 Al1 O6 109.1(11) 1_555 . 1_555 N
O1 Al1 O7 110.8(11) 1_555 . 1_555 N
O5 Al1 O6 108.4(11) 1_555 . 1_555 N
O5 Al1 O7 110.5(11) 1_555 . 1_555 N
O6 Al1 O7 108.9(11) 1_555 . 1_555 N
O9 Al2 O11 107.1(11) 1_555 . 1_555 N
O9 Al2 O12 107.9(10) 1_555 . 3_555 N
O9 Al2 O13 111.3(11) 1_555 . 1_555 N
O11 Al2 O12 109.1(11) 1_555 . 3_555 N
O11 Al2 O13 111.4(11) 1_555 . 1_555 N
O12 Al2 O13 109.9(11) 3_555 . 1_555 N
O3 Al3 O4 108.9(11) 1_555 . 3_655 N
O3 Al3 O10 107.8(12) 1_555 . 1_555 N
O3 Al3 O14 110.8(11) 1_555 . 1_555 N
O4 Al3 O10 110.7(11) 3_655 . 1_555 N
O4 Al3 O14 109.7(11) 3_655 . 1_555 N
O10 Al3 O14 109.0(11) 1_555 . 1_555 N
O2 Al4 O2 112.4(13) 1_555 . 8_555 N
O2 Al4 O8 108.6(7) 1_555 . 1_555 N
O2 Al4 O8 107.3(7) 1_555 . 8_555 N
O2 Al4 O8 107.3(7) 8_555 . 1_555 N
O2 Al4 O8 108.6(7) 8_555 . 8_555 N
O8 Al4 O8 112.7(13) 1_555 . 8_555 N
P1 O1 Al1 139.2(13) 1_555 . 1_555 N
P1 O2 Al4 147.2(13) 1_555 . 1_555 N
P1 O3 Al3 147.9(11) 1_555 . 1_555 N
P1 O4 Al3 137.6(10) 1_555 . 3_655 N
P3 O5 Al1 149.4(10) 1_555 . 1_555 N
P2 O6 Al1 145.5(14) 1_555 . 1_555 N
P3 O7 Al1 151.1(12) 4_555 . 1_555 N
P2 O8 Al4 143.9(12) 1_555 . 1_555 N
P2 O9 Al2 151.2(11) 1_555 . 1_555 N
P3 O10 Al3 143.1(14) 1_555 . 1_555 N
P3 O11 Al2 142.4(13) 1_555 . 1_555 N
P2 O12 Al2 143.1(10) 1_555 . 3_555 N
P4 O13 Al2 145.6(12) 1_555 . 1_555 N
P4 O14 Al3 147.8(14) 1_555 . 1_555 N

# Powder diffraction data for histogram  1
#==============================================================================
# 9. INSTRUMENT CHARACTERIZATION

_exptl_special_details           
; ?
;

# if regions of the data are excluded, the reason(s) are supplied here:
_pd_proc_info_excluded_regions   
; ?
;

# The following item is used to identify the equipment used to record
# the powder pattern when the diffractogram was measured at a laboratory
# other than the authors' home institution, e.g. when neutron or synchrotron
# radiation is used.

_pd_instr_location               
; ?
;
_pd_calibration_special_details  
# description of the method used
# to calibrate the instrument
; ?
;

_diffrn_ambient_temperature      298
_diffrn_source                   ?
_diffrn_source_target            ?
_diffrn_source_type              ?
_diffrn_measurement_device_type  STOE
_diffrn_detector                 ?
_diffrn_detector_type            ? # make or model of detector

_pd_meas_scan_method             ? # options are 'step', 'cont',
# 'tof', 'fixed' or
# 'disp' (= dispersive)
_pd_meas_special_details         
;  ?
;

# The following two items identify the program(s) used (if appropriate).
_computing_data_collection       ?
_computing_data_reduction        ?

# Describe any processing performed on the data, prior to refinement.
# For example: a manual Lp correction or a precomputed absorption correction
_pd_proc_info_data_reduction     ?

# The following item is used for angular dispersive measurements only.

_diffrn_radiation_monochromator  ?

# The following items are used to define the size of the instrument.
# Not all distances are appropriate for all instrument types.

_pd_instr_dist_src/mono          ?
_pd_instr_dist_mono/spec         ?
_pd_instr_dist_src/spec          ?
_pd_instr_dist_spec/anal         ?
_pd_instr_dist_anal/detc         ?
_pd_instr_dist_spec/detc         ?

# 10. Specimen size and mounting information

# The next three fields give the specimen dimensions in mm.  The equatorial
# plane contains the incident and diffracted beam.

_pd_spec_size_axial              ? # perpendicular to
# equatorial plane

_pd_spec_size_equat              ? # parallel to
# scattering vector
# in transmission

_pd_spec_size_thick              ? # parallel to
# scattering vector
# in reflection

_pd_spec_mounting                
# This field should be
# used to give details of the
# container.
; ?
;

_pd_spec_mount_mode              ? # options are 'reflection'
# or 'transmission'

_pd_spec_shape                   ? # options are 'cylinder'
# 'flat_sheet' or 'irregular'


loop_
_atom_type_symbol
_atom_type_number_in_cell
_atom_type_scat_dispersion_real
_atom_type_scat_dispersion_imag
_atom_type_scat_Cromer_Mann_a1
_atom_type_scat_Cromer_Mann_a2
_atom_type_scat_Cromer_Mann_a3
_atom_type_scat_Cromer_Mann_a4
_atom_type_scat_Cromer_Mann_b1
_atom_type_scat_Cromer_Mann_b2
_atom_type_scat_Cromer_Mann_b3
_atom_type_scat_Cromer_Mann_b4
_atom_type_scat_Cromer_Mann_c
_atom_type_scat_source
P 28.0 0.000 0.000 6.43450 1.90670 4.17910 27.1570 1.78000 0.52600 1.49080
68.1645 1.11490 International_Tables_Vol_C
Al 28.0 0.000 0.000 6.42020 3.03870 1.90020 0.74260 1.59360 31.5472 1.96460
85.0886 1.11510 International_Tables_Vol_C
O 112.0 0.000 0.000 3.04850 13.2771 2.28680 5.70110 1.54630 0.32390 0.86700
32.9089 0.25080 International_Tables_Vol_C
_diffrn_radiation_probe          x-ray
_diffrn_radiation_polarisn_ratio 0.55
_diffrn_radiation_wavelength     1.54176
_diffrn_radiation_type           'Cu K\a'
_pd_proc_ls_prof_R_factor        0.0407
_pd_proc_ls_prof_wR_factor       0.0549
_pd_proc_ls_prof_wR_expected     0.0254
_refine_ls_R_Fsqd_factor         0.03494

_pd_proc_ls_background_function  
;   GSAS Background function number 1 with 36 terms.
 Shifted Chebyshev function of 1st kind
      1:    909.335     2:   -716.483     3:    125.566     4:    177.727    
      5:   -94.4805     6:   -90.1005     7:    123.820     8:    2.56383    
      9:   -171.753    10:    253.520    11:   -217.687    12:    135.868    
     13:   -77.8892    14:    68.4440    15:   -75.8036    16:    60.9179    
     17:   -4.68883    18:   -69.9722    19:    117.774    20:   -127.245    
     21:    107.436    22:   -82.8326    23:    63.5659    24:   -51.6129    
     25:    40.1639    26:   -22.6930    27:   -8.75895    28:    36.8757    
     29:   -59.8736    30:    68.3197    31:   -68.0740    32:    65.4344    
     33:   -56.5331    34:    49.0356    35:   -33.3399    36:    20.2684    
;

_exptl_absorpt_process_details   
;   GSAS Absorption/surface roughness correction: function number 0
 No correction is applied.
;
_exptl_absorpt_correction_T_min  1.00000
_exptl_absorpt_correction_T_max  1.00000
# Extinction correction
_gsas_exptl_extinct_corr_T_min   1.00000
_gsas_exptl_extinct_corr_T_max   1.00000

_pd_proc_ls_profile_function     
;
 CW Profile function number 3 with  19 terms
 Pseudovoigt profile coefficients as parameterized in
 P. Thompson, D.E. Cox & J.B. Hastings (1987). J. Appl. Cryst.,20,79-83.
 Asymmetry correction of L.W. Finger, D.E. Cox & A. P. Jephcoat (1994).
 J. Appl. Cryst.,27,892-900.
 #1(GU)   =    9.638 #2(GV)   =  -36.412 #3(GW)   =   18.971
 #4(GP)   =    0.000 #5(LX)   =    0.489 #6(LY)   =    0.000
 #7(S/L)  =   0.0221 #8(H/L)  =   0.0226
 #9(trns) =     0.00 #10(shft)=   0.0000
 #11(stec)=     0.00 #12(ptec)=     0.00 #13(sfec)=     0.00
 #14(L11) =    0.146 #15(L22) =    0.316 #16(L33) =    0.053
 #17(L12) =   -0.066 #18(L13) =    0.032 #19(L23) =   -0.032
 Peak tails are ignored  where the intensity is below 0.0010 times the peak
   Aniso. broadening axis   0.0   0.0   1.0
;
_pd_proc_ls_peak_cutoff          0.00100
_pd_proc_info_datetime           2022-10-17T14:27:34
_pd_calc_method                  'Rietveld Refinement'

#---- raw/calc data loop -----
_pd_meas_2theta_range_min        3.0
_pd_meas_2theta_range_max        69.99
_pd_meas_2theta_range_inc        0.01
_pd_proc_2theta_range_min        2.95569
_pd_proc_2theta_range_max        69.94569
_pd_proc_2theta_range_inc        0.01

loop_
_pd_meas_counts_total
_pd_proc_ls_weight
_pd_proc_intensity_bkg_calc
_pd_calc_intensity_total
2369.0 0.0 -184547968.00000 .
2431.0 0.0 -180335776.00000 .
2376.0 0.0 -176212864.00000 .
2390.0 0.0 -172177408.00000 .
2323.0 0.0 -168227760.00000 .
2303.0 0.0 -164362240.00000 .
2313.0 0.0 -160579120.00000 .
2244.0 0.0 -156876672.00000 .
2210.0 0.0 -153253584.00000 .
2210.0 0.0 -149707984.00000 .
2199.0 0.0 -146238432.00000 .
2132.0 0.0 -142843552.00000 .
2242.0 0.0 -139521728.00000 .
2098.0 0.0 -136271344.00000 .
2071.0 0.0 -133091240.00000 .
2120.0 0.0 -129979920.00000 .
2134.0 0.0 -126935960.00000 .
2122.0 0.0 -123958144.00000 .
2053.0 0.0 -121044992.00000 .
2048.0 0.0 -118195280.00000 .
2033.0 0.0 -115407656.00000 .
2185.0 0.0 -112680960.00000 .
2078.0 0.0 -110013920.00000 .
2026.0 0.0 -107405232.00000 .
2024.0 0.0 -104853872.00000 .
2069.0 0.0 -102358632.00000 .
2059.0 0.0 -99918280.00000 .
2017.0 0.0 -97531744.00000 .
1959.0 0.0 -95197992.00000 .
1993.0 0.0 -92915824.00000 .
1873.0 0.0 -90684344.00000 .
1893.0 0.0 -88502360.00000 .
1949.0 0.0 -86368912.00000 .
1894.0 0.0 -84283040.00000 .
1902.0 0.0 -82243736.00000 .
1819.0 0.0 -80249968.00000 .
1846.0 0.0 -78300864.00000 .
1868.0 0.0 -76395576.00000 .
1840.0 0.0 -74533008.00000 .
1861.0 0.0 -72712424.00000 .
1864.0 0.0 -70932920.00000 .
1792.0 0.0 -69193600.00000 .
1872.0 0.0 -67493640.00000 .
1862.0 0.0 -65832308.00000 .
1808.0 0.0 -64208616.00000 .
1818.0 0.0 -62621916.00000 .
1753.0 0.0 -61071420.00000 .
1761.0 0.0 -59556300.00000 .
1735.0 0.0 -58075824.00000 .
1715.0 0.0 -56629344.00000 .
1755.0 0.0 -55216028.00000 .
1772.0 0.0 -53835236.00000 .
1754.0 0.0 -52486276.00000 .
1712.0 0.0 -51168460.00000 .
1747.0 0.0 -49881104.00000 .
1636.0 0.0 -48623616.00000 .
1664.0 0.0 -47395320.00000 .
1638.0 0.0 -46195580.00000 .
1668.0 0.0 -45023808.00000 .
1625.0 0.0 -43879376.00000 .
1654.0 0.0 -42761716.00000 .
1643.0 0.0 -41670312.00000 .
1641.0 0.0 -40604484.00000 .
1689.0 0.0 -39563708.00000 .
1606.0 0.0 -38547516.00000 .
1615.0 0.0 -37555308.00000 .
1582.0 0.0 -36586564.00000 .
1609.0 0.0 -35640836.00000 .
1597.0 0.0 -34717504.00000 .
1595.0 0.0 -33816200.00000 .
1581.0 0.0 -32936400.00000 .
1492.0 0.0 -32077582.00000 .
1546.0 0.0 -31239356.00000 .
1557.0 0.0 -30421232.00000 .
1524.0 0.0 -29622782.00000 .
1492.0 0.0 -28843560.00000 .
1479.0 0.0 -28083138.00000 .
1462.0 0.0 -27341102.00000 .
1432.0 0.0 -26617072.00000 .
1474.0 0.0 -25910610.00000 .
1539.0 0.0 -25221338.00000 .
1568.0 0.0 -24548882.00000 .
1515.0 0.0 -23892848.00000 .
1464.0 0.0 -23252886.00000 .
1467.0 0.0 -22628630.00000 .
1429.0 0.0 -22019710.00000 .
1428.0 0.0 -21425800.00000 .
1419.0 0.0 -20846544.00000 .
1481.0 0.0 -20281628.00000 .
1437.0 0.0 -19730732.00000 .
1363.0 0.0 -19193512.00000 .
1468.0 0.0 -18669676.00000 .
1414.0 0.0 -18158908.00000 .
1434.0 0.0 -17660922.00000 .
1410.0 0.0 -17175428.00000 .
1434.0 0.0 -16702120.00000 .
1431.0 0.0 -16240722.00000 .
1457.0 0.0 -15790971.00000 .
1394.0 0.0 -15352599.00000 .
1403.0 0.0 -14925335.00000 .
1443.0 0.0 -14508926.00000 .
1388.0 0.0 -14103112.00000 .
1364.0 0.0 -13707666.00000 .
1358.0 0.0 -13322314.00000 .
1425.0 0.0 -12946863.00000 .
1422.0 0.0 -12581045.00000 .
1362.0 0.0 -12224667.00000 .
1355.0 0.0 -11877449.00000 .
1350.0 0.0 -11539244.00000 .
1355.0 0.0 -11209800.00000 .
1327.0 0.0 -10888927.00000 .
1388.0 0.0 -10576400.00000 .
1285.0 0.0 -10272056.00000 .
1326.0 0.0 -9975661.00000 .
1315.0 0.0 -9687054.00000 .
1268.0 0.0 -9406035.00000 .
1270.0 0.0 -9132433.00000 .
1359.0 0.0 -8866055.00000 .
1295.0 0.0 -8606745.00000 .
1297.0 0.0 -8354315.00000 .
1301.0 0.0 -8108612.50000 .
1305.0 0.0 -7869466.00000 .
1311.0 0.0 -7636728.00000 .
1267.0 0.0 -7410225.50000 .
1319.0 0.0 -7189826.00000 .
1289.0 0.0 -6975359.50000 .
1282.0 0.0 -6766688.50000 .
1311.0 0.0 -6563690.00000 .
1312.0 0.0 -6366189.50000 .
1264.0 0.0 -6174086.50000 .
1240.0 0.0 -5987221.00000 .
1305.0 0.0 -5805489.00000 .
1274.0 0.0 -5628732.50000 .
1222.0 0.0 -5456855.50000 .
1200.0 0.0 -5289708.50000 .
1270.0 0.0 -5127202.50000 .
1263.0 0.0 -4969198.50000 .
1261.0 0.0 -4815603.00000 .
1265.0 0.0 -4666283.50000 .
1276.0 0.0 -4521154.00000 .
1266.0 0.0 -4380086.50000 .
1251.0 0.0 -4243001.50000 .
1277.0 0.0 -4109773.50000 .
1247.0 0.0 -3980325.75000 .
1259.0 0.0 -3854543.00000 .
1169.0 0.0 -3732351.50000 .
1241.0 0.0 -3613638.50000 .
1183.0 0.0 -3498330.75000 .
1206.0 0.0 -3386326.50000 .
1288.0 0.0 -3277556.00000 .
1185.0 0.0 -3171920.25000 .
1203.0 0.0 -3069344.50000 .
1262.0 0.0 -2969754.00000 .
1177.0 0.0 -2873061.50000 .
1136.0 0.0 -2779197.75000 .
1171.0 0.0 -2688083.25000 .
1174.0 0.0 -2599652.50000 .
1176.0 0.0 -2513825.00000 .
1180.0 0.0 -2430542.25000 .
1129.0 0.0 -2349725.25000 .
1170.0 0.0 -2271319.75000 .
1201.0 0.0 -2195251.75000 .
1135.0 0.0 -2121466.50000 .
1239.0 0.0 -2049898.62500 .
1210.0 0.0 -1980491.12500 .
1270.0 0.0 -1913179.62500 .
1154.0 0.0 -1847913.62500 .
1194.0 0.0 -1784632.37500 .
1192.0 0.0 -1723289.25000 .
1135.0 0.0 -1663822.12500 .
1218.0 0.0 -1606189.00000 .
1158.0 0.0 -1550331.12500 .
1125.0 0.0 -1496205.87500 .
1109.0 0.0 -1443760.50000 .
1163.0 0.0 -1392952.00000 .
1168.0 0.0 -1343732.00000 .
1134.0 0.0 -1296057.75000 .
1130.0 0.0 -1249888.37500 .
1118.0 0.0 -1205177.25000 .
1153.0 0.0 -1161887.50000 .
1105.0 0.0 -1119974.25000 .
1130.0 0.0 -1079404.12500 .
1080.0 0.0 -1040132.56250 .
1143.0 0.0 -1002129.81250 .
1132.0 0.0 -965352.87500 .
1109.0 0.0 -929772.50000 .
1159.0 0.0 -895348.43750 .
1104.0 0.0 -862052.00000 .
1079.0 0.0 -829847.75000 .
1151.0 0.0 -798705.12500 .
1122.0 0.0 -768592.81250 .
1133.0 0.0 -739482.12500 .
1139.0 0.0 -711340.18750 .
1069.0 0.0 -684142.68750 .
1071.0 0.0 -657858.56250 .
1110.0 0.0 -632462.50000 .
1110.0 0.0 -607926.75000 .
1084.0 0.0 -584227.31250 .
1076.0 0.0 -561337.18750 .
1065.0 0.0 -539233.87500 .
1149.0 0.0 -517892.09375 .
1121.0 0.0 -497289.06250 .
1144.0 0.0 -477403.68750 .
1041.0 0.0 -458212.15625 .
1062.0 0.0 -439695.21875 .
1106.0 0.0 -421829.71875 .
1063.0 0.0 -404598.21875 .
1127.0 0.0 -387978.75000 .
1141.0 0.0 -371954.21875 .
1081.0 0.0 -356504.37500 .
1086.0 0.0 -341612.37500 .
1122.0 0.0 -327259.37500 .
1107.0 0.0 -313430.40625 .
1105.0 0.0 -300106.96875 .
1081.0 0.0 -287273.71875 .
1072.0 0.0 -274914.81250 .
1097.0 0.0 -263015.37500 .
1105.0 0.0 -251559.98438 .
1147.0 0.0 -240535.17188 .
1124.0 0.0 -229925.57813 .
1121.0 0.0 -219719.12500 .
1113.0 0.0 -209901.45313 .
1122.0 0.0 -200460.56250 .
1113.0 0.0 -191383.07813 .
1158.0 0.0 -182658.09375 .
1131.0 0.0 -174272.57813 .
1062.0 0.0 -166215.93750 .
1055.0 0.0 -158477.14063 .
1050.0 0.0 -151044.93750 .
1077.0 0.0 -143909.46875 .
1109.0 0.0 -137060.06250 .
1086.0 0.0 -130487.32813 .
1036.0 0.0 -124181.14063 .
1039.0 0.0 -118132.92188 .
1083.0 0.0 -112333.06250 .
1058.0 0.0 -106773.52344 .
1112.0 0.0 -101445.24219 .
1018.0 0.0 -96340.40625 .
1051.0 0.0 -91450.75000 .
1108.0 0.0 -86769.03125 .
1059.0 0.0 -82287.22656 .
1024.0 0.0 -77998.54688 .
1038.0 0.0 -73895.71875 .
1162.0 0.0 -69972.14063 .
1126.0 0.0 -66220.89063 .
1094.0 0.0 -62636.04297 .
1120.0 0.0 -59210.97656 .
1087.0 0.0 -55940.00000 .
1041.0 0.0 -52817.19531 .
1157.0 0.0 -49837.00000 .
1096.0 0.0 -46993.85156 .
1072.0 0.0 -44282.68359 .
1069.0 0.0 -41698.41406 .
1049.0 0.0 -39235.87109 .
1043.0 0.0 -36890.58984 .
1071.0 0.0 -34657.70313 .
1045.0 0.0 -32532.96094 .
1096.0 0.0 -30511.88672 .
1044.0 0.0 -28590.48438 .
1074.0 0.0 -26764.50977 .
1097.0 0.0 -25030.34180 .
1077.0 0.0 -23383.93750 .
1093.0 0.0 -21821.92969 .
1111.0 0.0 -20340.55469 .
1061.0 0.0 -18936.68164 .
1055.0 0.0 -17606.83789 .
1153.0 0.0 -16347.95508 .
1108.0 0.0 -15156.96094 .
1112.0 0.0 -14030.93848 .
1073.0 0.0 -12967.00195 .
1096.0 0.0 -11962.50195 .
1101.0 0.0 -11014.68457 .
1144.0 0.0 -10121.13574 .
1056.0 0.0 -9279.26367 .
1065.0 0.0 -8486.83789 .
1103.0 0.0 -7741.47900 .
1046.0 0.0 -7041.03906 .
1078.0 0.0 -6383.45508 .
1115.0 0.0 -5766.58789 .
1080.0 0.0 -5188.57520 .
1151.0 0.0 -4647.47363 .
1086.0 0.0 -4141.53467 .
1067.0 0.0 -3668.96240 .
1162.0 0.0 -3228.11450 .
1127.0 0.0 -2817.34863 .
1089.0 0.0 -2435.16675 .
1138.0 0.0 -2080.04688 .
1107.0 0.0 -1750.59009 .
1114.0 0.0 -1445.40710 .
1092.0 0.0 -1163.20825 .
1105.0 0.0 -902.71326 .
1080.0 0.0 -662.74512 .
1121.0 0.0 -442.10944 .
1116.0 0.0 -239.73103 .
1077.0 0.0 -54.52602 .
1108.0 0.0 114.50372 .
1115.0 0.0 268.34680 .
1131.0 0.0 407.91245 .
1104.0 0.0 534.11157 .
1094.0 0.0 647.77856 .
1159.0 0.0 749.73065 .
1149.0 0.000870 840.74377 840.74377
1152.0 0.000868 921.54980 921.54980
1157.0 0.000864 992.86157 992.86157
1134.0 0.000882 1055.34473 1055.34473
1159.0 0.000863 1109.64417 1109.64417
1176.0 0.000850 1156.36621 1156.36621
1140.0 0.000877 1196.09363 1196.09363
1131.0 0.000884 1229.37292 1229.37292
1170.0 0.000855 1256.73303 1256.73303
1175.0 0.000851 1278.66809 1278.66809
1164.0 0.000859 1295.65088 1295.65088
1152.0 0.000868 1308.12817 1308.12817
1157.0 0.000864 1316.52515 1316.52515
1162.0 0.000861 1321.24146 1321.24146
1191.0 0.000840 1322.65723 1322.65723
1182.0 0.000846 1321.13110 1321.13110
1124.0 0.000890 1316.99988 1316.99988
1225.0 0.000816 1310.58398 1310.58398
1216.0 0.000822 1302.18237 1302.18237
1182.0 0.000846 1292.07788 1292.07788
1196.0 0.000836 1280.53589 1280.53589
1200.0 0.000833 1267.80603 1267.80603
1221.0 0.000819 1254.11975 1325.33496
1230.0 0.000813 1239.69702 1312.00574
1153.0 0.000867 1224.73914 1298.16699
1218.0 0.000821 1209.43750 1284.01086
1233.0 0.000811 1193.96887 1269.71484
1237.0 0.000808 1178.49585 1255.44250
1213.0 0.000824 1163.17126 1241.34766
1208.0 0.000828 1148.13440 1227.57031
1172.0 0.000853 1133.51526 1214.24170
1203.0 0.000831 1119.43152 1201.48035
1271.0 0.000787 1105.99219 1189.39648
1245.0 0.000803 1093.29529 1178.08911
1186.0 0.000843 1081.43225 1167.65100
1260.0 0.000794 1070.48230 1158.16235
1317.0 0.000759 1060.51965 1149.69873
1271.0 0.000787 1051.60803 1142.32532
1263.0 0.000792 1043.80591 1136.10193
1334.0 0.000750 1037.16223 1131.07874
1268.0 0.000789 1031.72192 1127.30249
1309.0 0.000764 1027.52112 1124.81067
1288.0 0.000776 1024.59143 1123.63672
1353.0 0.000739 1022.95813 1123.80750
1261.0 0.000793 1022.64178 1125.34546
1339.0 0.000747 1023.65631 1128.26636
1329.0 0.000752 1026.01270 1132.58337
1321.0 0.000757 1029.71631 1138.30371
1352.0 0.000740 1034.76807 1145.43054
1320.0 0.000758 1041.16541 1153.96375
1322.0 0.000756 1048.90271 1163.90002
1333.0 0.000750 1057.96948 1175.23132
1323.0 0.000756 1068.35278 1187.94763
1310.0 0.000763 1080.03564 1202.03455
1378.0 0.000726 1093.00000 1217.47717
1376.0 0.000727 1107.22424 1234.25684
1394.0 0.000717 1122.68433 1252.35291
1447.0 0.000691 1139.35278 1271.74146
1462.0 0.000684 1157.20288 1292.39917
1492.0 0.000670 1176.20215 1314.29773
1429.0 0.000700 1196.32117 1337.41150
1466.0 0.000682 1217.52454 1361.70972
1436.0 0.000696 1239.77881 1387.16333
1472.0 0.000679 1263.04578 1413.73889
1534.0 0.000652 1287.29041 1441.40674
1493.0 0.000670 1312.47192 1470.13147
1492.0 0.000670 1338.55322 1499.88171
1508.0 0.000663 1365.49207 1530.62134
1544.0 0.000648 1393.25073 1562.31921
1594.0 0.000627 1421.78467 1594.93774
1586.0 0.000631 1451.05579 1628.44629
1569.0 0.000637 1481.01843 1662.80701
1570.0 0.000637 1511.63391 1697.98975
1515.0 0.000660 1542.85669 1733.95789
1575.0 0.000635 1574.64758 1770.68188
1484.0 0.000674 1606.96204 1808.12744
1625.0 0.000615 1639.75684 1846.26270
1591.0 0.000629 1672.99304 1885.06018
1671.0 0.000598 1706.62500 1924.48718
1671.0 0.000598 1740.61450 1964.51917
1800.0 0.000556 1774.91711 2005.12659
1718.0 0.000582 1809.49463 2046.28699
1801.0 0.000555 1844.30408 2087.97485
1904.0 0.000525 1879.30823 2130.17114
1824.0 0.000548 1914.46387 2172.85327
1851.0 0.000540 1949.73682 2216.00879
1892.0 0.000529 1985.08411 2259.61865
1887.0 0.000530 2020.47217 2303.67505
1936.0 0.000517 2055.86133 2348.16699
2006.0 0.000499 2091.21704 2393.09033
1992.0 0.000502 2126.50269 2438.44287
2142.0 0.000467 2161.68530 2484.22876
2138.0 0.000468 2196.72778 2530.45215
2102.0 0.000476 2231.60059 2577.12866
2294.0 0.000436 2266.26953 2624.27441
2366.0 0.000423 2300.70483 2671.91553
2346.0 0.000426 2334.87378 2720.08130
2533.0 0.000395 2368.74976 2768.81494
2611.0 0.000383 2402.30005 2823.57983
2615.0 0.000382 2435.50098 2873.70898
2769.0 0.000361 2468.32373 2924.59375
2851.0 0.000351 2500.74023 2976.32544
2963.0 0.0003375 2532.72974 3029.02734
3053.0 0.0003275 2564.26489 3082.85156
3291.0 0.0003039 2595.32422 3138.01074
3367.0 0.0002970 2625.88379 3194.79834
3531.0 0.0002832 2655.92480 3253.64404
3811.0 0.0002624 2685.42334 3315.16943
3971.0 0.0002518 2714.36353 3380.29370
4056.0 0.0002465 2742.72290 3450.33716
4126.0 0.0002424 2770.48804 3527.17163
4418.0 0.0002263 2797.63843 3613.34595
4505.0 0.0002220 2824.16138 3712.22168
4719.0 0.0002119 2850.03882 3828.03223
5091.0 0.0001964 2875.25977 3965.88525
5348.0 0.0001870 2899.80737 4131.62646
5595.0 0.0001787 2923.67358 4331.59473
6055.0 0.0001652 2946.84326 4572.20166
6096.0 0.0001640 2969.30786 4859.40820
6694.0 0.0001494 2991.05591 5198.12012
6989.0 0.0001431 3012.08032 5591.72607
7392.0 0.0001353 3032.37061 6041.90869
7822.0 0.0001278 3051.92188 6548.69922
8025.0 0.0001246 3070.72534 7110.68701
8628.0 0.0001159 3088.77686 7725.58984
9214.0 0.0001085 3106.07031 8390.87109
9534.0 0.0001049 3122.60107 9104.10156
10106.0 0.0000990 3138.36597 9863.36914
10596.0 0.0000944 3153.36206 10667.58887
11332.0 0.0000882 3167.58716 11516.45313
12087.0 0.0000827 3181.03906 12410.63379
12880.0 0.0000776 3193.71802 13351.74023
13413.0 0.0000746 3205.62256 14342.13574
14237.0 0.0000702 3216.75293 15385.10645
14905.0 0.0000671 3227.11108 16484.68945
16051.0 0.0000623 3236.69849 17645.67773
17023.0 0.0000587 3245.51636 18873.83789
18165.0 0.0000551 3253.56836 20175.78125
19276.0 0.0000519 3260.85669 21559.31055
20618.0 0.0000485 3267.38647 23033.62109
21911.0 0.0000456 3273.16064 24609.52734
23765.0 0.0000421 3278.18481 26300.10742
25881.0 0.0000386 3282.46362 28121.18359
27510.0 0.0000364 3286.00293 30092.35352
29546.0 0.0000338 3288.80957 32238.17188
31923.0 0.0000313 3290.88989 34589.72266
34526.0 0.0000290 3292.24976 37186.55469
37381.0 0.0000268 3292.89771 40078.51563
40705.0 0.0000246 3292.84155 43327.14453
44654.0 0.0000224 3292.08862 47005.16406
48864.0 0.0000205 3290.64819 51192.70703
53527.0 0.0000187 3288.52881 55968.16016
59439.0 0.0000168 3285.73975 61391.84766
66467.0 0.0000150 3282.29053 67481.96875
74154.0 0.0000135 3278.19019 74184.18750
82666.0 0.0000121 3273.45044 81339.50781
92228.0 0.0000108 3268.07910 88657.76563
100440.0 9.96e-6 3262.08887 95705.85938
107966.0 9.26e-6 3255.48999 101918.35938
113955.0 8.78e-6 3248.29248 106635.91406
114930.0 8.70e-6 3240.50854 109173.57031
113179.0 8.84e-6 3232.14917 108924.67188
107570.0 9.30e-6 3223.22583 105506.39844
98682.0 0.0000101 3213.75073 98925.76563
88000.0 0.0000114 3203.73511 89674.11719
75937.0 0.0000132 3193.19238 78638.61719
63832.0 0.0000157 3182.13281 66855.26563
53036.0 0.0000189 3170.56982 55265.46484
43477.0 0.0000230 3158.51514 44584.47266
35001.0 0.0000286 3145.98193 35268.55078
28469.0 0.0000351 3132.98218 27532.50586
22700.0 0.0000441 3119.52905 21391.13477
18537.0 0.0000539 3105.63452 16714.09375
15731.0 0.0000636 3091.31226 13281.91309
13051.0 0.0000766 3076.57349 10843.04688
11461.0 0.0000873 3061.43262 9152.57129
10153.0 0.0000985 3045.90186 7998.44531
9176.0 0.0001090 3029.99414 7212.69043
8466.0 0.0001181 3013.72241 6671.66992
7764.0 0.0001288 2997.09766 6289.92969
7304.0 0.0001369 2980.13599 6011.49707
7008.0 0.0001427 2962.84814 5801.27539
6618.0 0.0001511 2945.24707 5637.95459
6420.0 0.0001558 2927.34473 5508.80322
6249.0 0.0001600 2909.15552 5406.19873
5934.0 0.0001685 2890.68994 5325.46436
5796.0 0.0001725 2871.96265 5263.62500
5623.0 0.0001778 2852.98462 5218.70996
5543.0 0.0001804 2833.76929 5189.38818
5437.0 0.0001839 2814.32715 5174.77637
5287.0 0.0001891 2794.67261 5174.35449
5435.0 0.0001840 2774.81592 5187.91504
5436.0 0.0001840 2754.77075 5215.57031
5468.0 0.0001829 2734.54688 5257.76367
5460.0 0.0001832 2714.15845 5315.33105
5548.0 0.0001802 2693.61523 5389.57617
5680.0 0.0001761 2672.92993 5482.39307
5803.0 0.0001723 2652.11206 5596.40918
5925.0 0.0001688 2631.17578 5735.13965
6247.0 0.0001601 2610.12964 5903.07520
6439.0 0.0001553 2588.98511 6105.62695
6615.0 0.0001512 2567.75366 6348.75098
6875.0 0.0001455 2546.44800 6638.09863
7184.0 0.0001392 2525.07373 6977.52588
7684.0 0.0001301 2503.64429 7366.97852
7887.0 0.0001268 2482.16968 7799.90771
8460.0 0.0001182 2460.66187 8260.76074
8745.0 0.0001144 2439.12598 8723.22363
9105.0 0.0001098 2417.57422 9150.10059
9102.0 0.0001099 2396.01660 9495.36816
9134.0 0.0001095 2374.46362 9708.72363
9139.0 0.0001094 2352.92114 9742.64551
8867.0 0.0001128 2331.39966 9562.16211
8372.0 0.0001194 2309.90796 9156.62012
7947.0 0.0001258 2288.45752 8548.96387
7099.0 0.0001409 2267.05127 7794.19629
6428.0 0.0001556 2245.70117 6964.57568
5833.0 0.0001714 2224.41431 6130.94971
5166.0 0.0001936 2203.20044 5350.34180
4513.0 0.0002216 2182.06372 4661.18652
4068.0 0.0002458 2161.01343 4083.28198
3641.0 0.0002746 2140.05713 3620.29370
3340.0 0.0002994 2119.20361 3263.80151
3030.0 0.0003300 2098.45605 2997.98413
2857.0 0.0003500 2077.82324 2804.04150
2638.0 0.000379 2057.31152 2663.61328
2481.0 0.000403 2036.92786 2560.89966
2433.0 0.000411 2016.67957 2483.55347
2205.0 0.000454 1996.56946 2422.65869
2226.0 0.000449 1976.60510 2372.20605
2168.0 0.000461 1956.79187 2328.36963
2087.0 0.000479 1937.13721 2288.82959
2065.0 0.000484 1917.64258 2252.21753
1992.0 0.000502 1898.31519 2217.74463
1895.0 0.000528 1879.16016 2184.94458
2004.0 0.000499 1860.18286 2153.53247
1923.0 0.000520 1841.38513 2123.31470
1915.0 0.000522 1822.77368 2094.15918
1938.0 0.000516 1804.35120 2065.95972
1848.0 0.000541 1786.12439 2038.63623
1914.0 0.000522 1768.09375 2012.11572
1881.0 0.000532 1750.26404 1986.34119
1777.0 0.000563 1732.63879 1961.26294
1767.0 0.000566 1715.22314 1936.84033
1744.0 0.000573 1698.01746 1913.03357
1738.0 0.000575 1681.02515 1889.81128
1732.0 0.000577 1664.24988 1867.14648
1637.0 0.000611 1647.69592 1845.01611
1645.0 0.000608 1631.36218 1823.39563
1614.0 0.000620 1615.25269 1802.26746
1620.0 0.000617 1599.36890 1781.61475
1586.0 0.000631 1583.71448 1761.42395
1603.0 0.000624 1568.29114 1741.68176
1530.0 0.000654 1553.09851 1722.37500
1566.0 0.000639 1538.13879 1703.49316
1578.0 0.000634 1523.41455 1685.02856
1528.0 0.000654 1508.92761 1666.97375
1486.0 0.000673 1494.67627 1649.31812
1481.0 0.000675 1480.66309 1632.06677
1533.0 0.000652 1466.88904 1615.19519
1537.0 0.000651 1453.35559 1598.70886
1544.0 0.000648 1440.06104 1582.60229
1528.0 0.000654 1427.00720 1566.87451
1497.0 0.000668 1414.19470 1551.52588
1466.0 0.000682 1401.62427 1536.55859
1454.0 0.000688 1389.29370 1521.97668
1436.0 0.000696 1377.20422 1507.79236
1374.0 0.000728 1365.35620 1494.02356
1462.0 0.000684 1353.74939 1480.69641
1310.0 0.000763 1342.38159 1467.84534
1372.0 0.000729 1331.25366 1455.51917
1459.0 0.000685 1320.36450 1443.77673
1364.0 0.000733 1309.71509 1432.68945
1324.0 0.000755 1299.30188 1422.33264
1339.0 0.000747 1289.12537 1412.78833
1388.0 0.000720 1279.18420 1404.13525
1404.0 0.000712 1269.47742 1396.44092
1339.0 0.000747 1260.00452 1389.75781
1354.0 0.000739 1250.76331 1384.11572
1402.0 0.000713 1241.75159 1379.52637
1486.0 0.000673 1232.96924 1375.98547
1433.0 0.000698 1224.41504 1373.47595
1380.0 0.000725 1216.08606 1371.97705
1388.0 0.000720 1207.98047 1371.47205
1417.0 0.000706 1200.09778 1371.95288
1351.0 0.000740 1192.43567 1373.42358
1401.0 0.000714 1184.99158 1375.90173
1344.0 0.000744 1177.76416 1379.42249
1366.0 0.000732 1170.75073 1384.03870
1430.0 0.000699 1163.95032 1389.82361
1388.0 0.000720 1157.35925 1396.86951
1344.0 0.000744 1150.97620 1405.29749
1405.0 0.000712 1144.79822 1415.25598
1370.0 0.000730 1138.82471 1426.93787
1403.0 0.000713 1133.05090 1440.58240
1464.0 0.000683 1127.47559 1456.49878
1481.0 0.000675 1122.09619 1475.08191
1549.0 0.000646 1116.91016 1496.82739
1548.0 0.000646 1111.91455 1522.34070
1605.0 0.000623 1107.10718 1490.76746
1656.0 0.000604 1102.48499 1526.83704
1616.0 0.000619 1098.04590 1568.81262
1678.0 0.000596 1093.78699 1610.19360
1776.0 0.000563 1089.70508 1665.03882
1807.0 0.000553 1085.79749 1725.44153
1878.0 0.000532 1082.06201 1789.54382
1939.0 0.000516 1078.49536 1854.20789
1965.0 0.000509 1075.09412 1914.96851
2041.0 0.000490 1071.85620 1966.21277
2047.0 0.000489 1068.77893 2001.62305
2058.0 0.000486 1065.85913 2014.92261
2034.0 0.000492 1063.09326 2001.00366
2009.0 0.000498 1060.47876 1957.45984
1844.0 0.000542 1058.01306 1886.06873
1801.0 0.000555 1055.69336 1793.08850
1646.0 0.000608 1053.51563 1687.65173
1562.0 0.000640 1051.47754 1579.21814
1565.0 0.000639 1049.57642 1475.66699
1485.0 0.000673 1047.80896 1382.53406
1382.0 0.000724 1046.17212 1302.98132
1313.0 0.000762 1044.66321 1238.09644
1289.0 0.000776 1043.27869 1187.34497
1309.0 0.000764 1042.01624 1149.10461
1273.0 0.000786 1040.87280 1121.19043
1270.0 0.000787 1039.84473 1101.29834
1225.0 0.000816 1038.92993 1087.32043
1234.0 0.000810 1038.12512 1077.51172
1202.0 0.000832 1037.42700 1070.54028
1178.0 0.000849 1036.83337 1065.45789
1120.0 0.000893 1036.34082 1061.62549
1118.0 0.000894 1035.94653 1058.63391
1157.0 0.000864 1035.64758 1056.22900
1137.0 0.000880 1035.44153 1054.25671
1114.0 0.000898 1035.32495 1052.62207
1182.0 0.000846 1035.29529 1051.26550
1178.0 0.000849 1035.35010 1050.14758
1171.0 0.000854 1035.48572 1049.23865
1135.0 0.000881 1035.70020 1048.51758
1223.0 0.000818 1035.99036 1047.96619
1139.0 0.000878 1036.35364 1047.56921
1122.0 0.000891 1036.78748 1047.31445
1199.0 0.000834 1037.28894 1047.18994
1161.0 0.000861 1037.85559 1047.18604
1175.0 0.000851 1038.48438 1047.29346
1118.0 0.000894 1039.17346 1047.50476
1133.0 0.000883 1039.91980 1047.81262
1164.0 0.000859 1040.72107 1048.21021
1124.0 0.000890 1041.57458 1048.69165
1082.0 0.000924 1042.47803 1049.25146
1082.0 0.000924 1043.42871 1049.88416
1095.0 0.000913 1044.42456 1050.58521
1066.0 0.000938 1045.46326 1051.35059
1122.0 0.000891 1046.54211 1052.17542
1108.0 0.000903 1047.65906 1053.05640
1081.0 0.000925 1048.81165 1053.98950
1053.0 0.000950 1049.99805 1054.97192
1083.0 0.000923 1051.21558 1056.00000
1123.0 0.000890 1052.46216 1057.07117
1121.0 0.000892 1053.73596 1058.18311
1118.0 0.000894 1055.03467 1059.33362
1131.0 0.000884 1056.35632 1060.52100
1099.0 0.000910 1057.69897 1061.74365
1095.0 0.000913 1059.06055 1063.00049
1085.0 0.000922 1060.43896 1064.29053
1052.0 0.000951 1061.83240 1065.61279
1104.0 0.000906 1063.23938 1066.96692
1101.0 0.000908 1064.65747 1068.35144
1069.0 0.000935 1066.08533 1069.76550
1092.0 0.000916 1067.52075 1071.20752
1075.0 0.000930 1068.96240 1072.67566
1107.0 0.000903 1070.40857 1074.16821
1044.0 0.000958 1071.85767 1075.68311
1076.0 0.000929 1073.30786 1077.21814
1092.0 0.000916 1074.75793 1078.77197
1073.0 0.000932 1076.20618 1080.34302
1127.0 0.000887 1077.65076 1081.92969
1115.0 0.000897 1079.09082 1083.53198
1036.0 0.000965 1080.52466 1085.14954
1123.0 0.000890 1081.95105 1086.78308
1157.0 0.000864 1083.36853 1088.43359
1134.0 0.000882 1084.77600 1090.10327
1122.0 0.000891 1086.17188 1091.79480
1162.0 0.000861 1087.55542 1093.51306
1036.0 0.000965 1088.92505 1095.26379
1065.0 0.000939 1090.27991 1097.05518
1123.0 0.000890 1091.61853 1098.89636
1079.0 0.000927 1092.94043 1100.79871
1085.0 0.000922 1094.24438 1102.77258
1066.0 0.000938 1095.52917 1104.82629
1106.0 0.000904 1096.79370 1106.96191
1108.0 0.000903 1098.03772 1109.17212
1064.0 0.000940 1099.26001 1111.43286
1110.0 0.000901 1100.45947 1113.70190
1097.0 0.000912 1101.63562 1115.91541
1099.0 0.000910 1102.78772 1117.98999
1139.0 0.000878 1103.91504 1119.82690
1098.0 0.000911 1105.01660 1121.32263
1134.0 0.000882 1106.09204 1122.38440
1028.0 0.000973 1107.14075 1122.95190
1149.0 0.000870 1108.16199 1123.02466
1087.0 0.000920 1109.15527 1122.67688
1111.0 0.000900 1110.12012 1122.04187
1086.0 0.000921 1111.05579 1121.27307
1114.0 0.000898 1111.96216 1120.50806
1090.0 0.000917 1112.83862 1119.84802
1113.0 0.000898 1113.68494 1119.35620
1090.0 0.000917 1114.50061 1119.06079
1075.0 0.000930 1115.28528 1118.96106
1111.0 0.000900 1116.03894 1119.03735
1141.0 0.000876 1116.76086 1119.25671
1089.0 0.000918 1117.45105 1119.58313
1103.0 0.000907 1118.10938 1119.98169
1026.0 0.000975 1118.73572 1120.42261
1088.0 0.000919 1119.32947 1120.88184
1092.0 0.000916 1119.89111 1121.34302
1099.0 0.000910 1120.42017 1121.79370
1071.0 0.000934 1120.91650 1122.22632
1059.0 0.000944 1121.38049 1122.63623
1072.0 0.000933 1121.81177 1123.02014
1117.0 0.000895 1122.21045 1123.37659
1130.0 0.000885 1122.57654 1123.70410
1096.0 0.000912 1122.91003 1124.00232
1061.0 0.000943 1123.21118 1124.27075
1083.0 0.000923 1123.47998 1124.50916
1079.0 0.000927 1123.71667 1124.71753
1134.0 0.000882 1123.92114 1124.89539
1065.0 0.000939 1124.09375 1125.04297
1038.0 0.000963 1124.23486 1125.16052
1039.0 0.000962 1124.34424 1125.24756
1074.0 0.000931 1124.42273 1125.30493
1035.0 0.000966 1124.46997 1125.33203
1087.0 0.000920 1124.48669 1125.32959
1055.0 0.000948 1124.47302 1125.29761
1109.0 0.000902 1124.42908 1125.23621
1056.0 0.000947 1124.35559 1125.14587
1085.0 0.000922 1124.25256 1125.02698
1064.0 0.000940 1124.12061 1124.87952
1108.0 0.000903 1123.95984 1124.70398
1112.0 0.000899 1123.77112 1124.50098
1101.0 0.000908 1123.55444 1124.27051
1049.0 0.000953 1123.31030 1124.01318
1095.0 0.000913 1123.03918 1123.72925
1088.0 0.000919 1122.74158 1123.41931
1117.0 0.000895 1122.41809 1123.08374
1069.0 0.000935 1122.06897 1122.72314
1077.0 0.000929 1121.69482 1122.33789
999.0 0.001001 1121.29602 1121.92810
1086.0 0.000921 1120.87341 1121.49500
1082.0 0.000924 1120.42725 1120.48792
1020.0 0.000980 1119.95801 1120.01648
1023.0 0.000978 1119.46655 1119.52295
1035.0 0.000966 1118.95313 1119.00745
1037.0 0.000964 1118.41870 1118.47119
1034.0 0.000967 1117.86340 1117.91406
1016.0 0.000984 1117.28796 1117.33704
1110.0 0.000901 1116.69324 1116.74060
1071.0 0.000934 1116.07971 1116.12561
1059.0 0.000944 1115.44775 1115.49219
1047.0 0.000955 1114.79810 1114.84119
1064.0 0.000940 1114.13159 1114.17334
1112.0 0.000899 1113.44861 1113.48901
1097.0 0.000912 1112.75000 1112.78931
1111.0 0.000900 1112.03601 1112.07410
1110.0 0.000901 1111.30774 1111.34473
1075.0 0.000930 1110.56567 1110.60156
1076.0 0.000929 1109.81030 1109.84521
1006.0 0.000994 1109.04248 1109.07642
1101.0 0.000908 1108.26282 1108.29590
1055.0 0.000948 1107.47192 1107.50403
1111.0 0.000900 1106.67053 1106.70178
1067.0 0.000937 1105.85938 1105.88989
1075.0 0.000930 1105.03882 1105.06848
1032.0 0.000969 1104.20984 1104.23877
1072.0 0.000933 1103.37292 1103.40112
1050.0 0.000952 1102.52881 1102.55627
1056.0 0.000947 1101.67798 1101.70483
1091.0 0.000917 1100.82141 1100.84753
1101.0 0.000908 1099.95984 1099.98535
1060.0 0.000943 1099.09338 1099.11829
1087.0 0.000920 1098.22327 1098.24756
1095.0 0.000913 1097.34973 1097.37354
1117.0 0.000895 1096.47375 1096.49695
1154.0 0.000867 1095.59583 1096.15295
1068.0 0.000936 1094.71655 1095.28113
1086.0 0.000921 1093.83667 1094.40894
1094.0 0.000914 1092.95703 1093.53723
1025.0 0.000976 1092.07788 1092.66614
1111.0 0.000900 1091.19995 1091.79663
1117.0 0.000895 1090.32410 1090.92920
1112.0 0.000899 1089.45081 1090.06482
1055.0 0.000948 1088.58044 1089.20325
1043.0 0.000959 1087.71411 1088.34619
1082.0 0.000924 1086.85217 1087.49377
1069.0 0.000935 1085.99524 1086.64661
1074.0 0.000931 1085.14392 1085.80518
1039.0 0.000962 1084.29883 1084.97034
1121.0 0.000892 1083.46045 1084.14246
1070.0 0.000935 1082.62964 1083.32251
1053.0 0.000950 1081.80664 1082.51062
1106.0 0.000904 1080.99219 1081.70764
1125.0 0.000889 1080.18689 1080.91394
1104.0 0.000906 1079.39111 1080.13025
1109.0 0.000902 1078.60571 1079.35706
1034.0 0.000967 1077.83093 1078.59509
1111.0 0.000900 1077.06738 1077.84460
1059.0 0.000944 1076.31580 1077.10645
1063.0 0.000941 1075.57642 1076.38086
1040.0 0.000962 1074.84973 1075.66833
1123.0 0.000890 1074.13635 1074.96960
1115.0 0.000897 1073.43689 1074.28516
1065.0 0.000939 1072.75171 1073.61548
1109.0 0.000902 1072.08118 1072.96082
1022.0 0.000978 1071.42578 1072.32178
1015.0 0.000985 1070.78625 1071.69922
1073.0 0.000932 1070.16260 1071.09290
1094.0 0.000914 1069.55566 1070.50378
1081.0 0.000925 1068.96545 1069.93213
1071.0 0.000934 1068.39282 1069.37842
1115.0 0.000897 1067.83801 1068.84326
1085.0 0.000922 1067.30127 1068.32678
1097.0 0.000912 1066.78308 1067.82947
1137.0 0.000880 1066.28394 1067.35181
1095.0 0.000913 1065.80383 1066.89404
1082.0 0.000924 1065.34363 1066.45679
1085.0 0.000922 1064.90320 1066.04004
1080.0 0.000926 1064.48315 1065.64453
1103.0 0.000907 1064.08386 1065.27063
1064.0 0.000940 1063.70557 1064.91846
1049.0 0.000953 1063.34851 1064.58850
1084.0 0.000923 1063.01294 1064.28101
1047.0 0.000955 1062.69934 1063.99646
1049.0 0.000953 1062.40784 1063.73499
1059.0 0.000944 1062.13855 1063.49683
1113.0 0.000898 1061.89209 1063.28271
1067.0 0.000937 1061.66833 1063.09229
1064.0 0.000940 1061.46777 1062.91772
1113.0 0.000898 1061.29065 1062.77673
1124.0 0.000890 1061.13684 1062.66052
1085.0 0.000922 1061.00696 1062.56958
1122.0 0.000891 1060.90076 1062.50391
1103.0 0.000907 1060.81873 1062.46399
1137.0 0.000880 1060.76111 1062.45020
1123.0 0.000890 1060.72766 1062.46240
1114.0 0.000898 1060.71912 1062.50134
1122.0 0.000891 1060.73499 1062.56665
1113.0 0.000898 1060.77576 1062.65894
1087.0 0.000920 1060.84143 1062.77844
1046.0 0.000956 1060.93213 1062.92529
1039.0 0.000962 1061.04797 1063.09973
1070.0 0.000935 1061.18909 1063.30212
1093.0 0.000915 1061.35547 1066.17053
1100.0 0.000909 1061.54712 1066.46851
1072.0 0.000933 1061.76428 1066.79614
1090.0 0.000917 1062.00684 1067.15344
1102.0 0.000907 1062.27490 1067.54077
1105.0 0.000905 1062.56848 1067.95837
1149.0 0.000870 1062.88757 1068.40674
1075.0 0.000930 1063.23230 1068.88611
1086.0 0.000921 1063.60242 1069.39648
1119.0 0.000894 1063.99805 1069.93872
1158.0 0.000864 1064.41907 1070.51270
1125.0 0.000889 1064.86572 1071.11951
1134.0 0.000882 1065.33765 1071.75891
1153.0 0.000867 1065.83508 1072.43188
1102.0 0.000907 1066.35767 1073.13867
1026.0 0.000975 1066.90540 1073.87976
1058.0 0.000945 1067.47839 1074.65601
1103.0 0.000907 1068.07642 1075.46802
1024.0 0.000977 1068.69946 1076.31665
1099.0 0.000910 1069.34729 1077.20264
1129.0 0.000886 1070.01990 1078.12695
1091.0 0.000917 1070.71716 1079.09082
1089.0 0.000918 1071.43872 1080.09497
1061.0 0.000943 1072.18481 1081.14124
1043.0 0.000959 1072.95508 1082.23120
1096.0 0.000912 1073.74939 1083.36646
1118.0 0.000894 1074.56775 1084.54907
1173.0 0.000853 1075.40955 1085.78149
1131.0 0.000884 1076.27490 1087.06641
1171.0 0.000854 1077.16370 1088.40771
1118.0 0.000894 1078.07568 1089.80981
1128.0 0.000887 1079.01062 1091.27856
1165.0 0.000858 1079.96826 1092.82178
1143.0 0.000875 1080.94861 1094.45142
1141.0 0.000876 1081.95117 1096.18286
1176.0 0.000850 1082.97583 1098.03906
1118.0 0.000894 1084.02246 1100.05188
1136.0 0.000880 1085.09058 1102.26477
1140.0 0.000877 1086.18030 1104.73535
1083.0 0.000923 1087.29089 1107.53748
1129.0 0.000886 1088.42249 1110.76245
1178.0 0.000849 1089.57458 1114.51782
1184.0 0.000845 1090.74731 1118.92664
1147.0 0.000872 1091.93982 1124.12000
1144.0 0.000874 1093.15234 1130.23218
1177.0 0.000850 1094.38428 1137.38806
1207.0 0.000829 1095.63550 1145.69543
1177.0 0.000850 1096.90564 1155.24219
1259.0 0.000794 1098.19434 1166.10376
1264.0 0.000791 1099.50146 1178.34949
1205.0 0.000830 1100.82654 1192.03516
1248.0 0.000801 1102.16943 1207.20813
1350.0 0.000741 1103.52954 1223.94727
1324.0 0.000755 1104.90686 1242.39099
1252.0 0.000799 1106.30090 1262.71948
1284.0 0.000779 1107.71130 1285.16199
1376.0 0.000727 1109.13782 1310.05371
1288.0 0.000776 1110.58008 1337.84448
1369.0 0.000730 1112.03772 1369.05225
1434.0 0.000697 1113.51050 1404.25745
1441.0 0.000694 1114.99792 1444.07776
1427.0 0.000701 1116.49976 1489.01843
1476.0 0.000678 1118.01575 1545.69080
1580.0 0.000633 1119.54529 1601.10596
1672.0 0.000598 1121.08813 1660.58838
1667.0 0.000600 1122.64392 1722.17236
1794.0 0.000557 1124.21240 1782.81934
1875.0 0.000533 1125.79309 1838.42554
1853.0 0.000540 1127.38550 1884.01770
1905.0 0.000525 1128.98962 1914.18518
1845.0 0.000542 1130.60474 1923.80054
1915.0 0.000522 1132.23071 1909.16443
1881.0 0.000532 1133.86682 1869.47852
1765.0 0.000567 1135.51318 1807.90662
1658.0 0.000603 1137.16931 1731.11218
1550.0 0.000645 1138.83447 1647.24890
1582.0 0.000632 1140.50867 1563.81116
1437.0 0.000696 1142.19128 1486.46509
1331.0 0.000751 1143.88220 1418.81348
1347.0 0.000742 1145.58069 1362.59900
1312.0 0.000762 1147.28674 1318.05798
1315.0 0.000760 1148.99951 1284.33325
1219.0 0.000820 1150.71924 1259.90222
1245.0 0.000803 1152.44507 1242.96301
1228.0 0.000814 1154.17688 1231.73865
1229.0 0.000814 1155.91394 1224.67053
1210.0 0.000826 1157.65637 1220.51038
1242.0 0.000805 1159.40344 1218.32861
1324.0 0.000755 1161.15491 1217.47595
1202.0 0.000832 1162.91016 1217.52258
1262.0 0.000792 1164.66931 1218.19678
1272.0 0.000786 1166.43152 1219.33203
1267.0 0.000789 1168.19678 1220.82910
1173.0 0.000853 1169.96423 1222.62952
1259.0 0.000794 1171.73401 1224.69910
1199.0 0.000834 1173.50562 1227.01892
1265.0 0.000791 1175.27869 1229.57922
1140.0 0.000877 1177.05237 1232.37708
1204.0 0.000831 1178.82703 1235.41638
1161.0 0.000861 1180.60193 1238.70691
1228.0 0.000814 1182.37683 1242.26550
1222.0 0.000818 1184.15137 1246.11902
1223.0 0.000818 1185.92480 1250.30762
1286.0 0.000778 1187.69727 1254.89246
1259.0 0.000794 1189.46838 1259.96179
1295.0 0.000772 1191.23755 1265.64404
1309.0 0.000764 1193.00439 1272.12036
1334.0 0.000750 1194.76892 1279.63928
1329.0 0.000752 1196.53052 1288.53101
1359.0 0.000736 1198.28894 1299.21826
1417.0 0.000706 1200.04370 1312.22144
1466.0 0.000682 1201.79468 1328.15625
1421.0 0.000704 1203.54150 1347.71997
1417.0 0.000706 1205.28369 1371.66370
1521.0 0.000657 1207.02087 1400.74915
1555.0 0.000643 1208.75305 1435.69250
1538.0 0.000650 1210.47974 1477.11462
1641.0 0.000609 1212.20056 1525.53992
1584.0 0.000631 1213.91516 1581.46033
1712.0 0.000584 1215.62341 1645.37170
1693.0 0.000591 1217.32507 1717.71997
1801.0 0.000555 1219.01965 1798.93054
1877.0 0.000533 1220.70667 1889.67432
1995.0 0.000501 1222.38623 1991.07446
2177.0 0.000459 1224.05786 2104.58643
2101.0 0.000476 1225.72131 2231.95703
2304.0 0.000434 1227.37634 2375.52979
2499.0 0.000400 1229.02234 2538.26099
2678.0 0.000373 1230.65955 2723.17871
2904.0 0.0003444 1232.28735 2932.93896
3218.0 0.0003108 1233.90564 3169.39771
3536.0 0.0002828 1235.51392 3432.44287
3861.0 0.0002590 1237.11218 3718.59131
4229.0 0.0002365 1238.70020 4020.03442
4595.0 0.0002176 1240.27771 4323.77637
4772.0 0.0002096 1241.84412 4611.20410
5084.0 0.0001967 1243.39966 4858.79053
5251.0 0.0001904 1244.94397 5039.73926
5182.0 0.0001930 1246.47656 5126.90771
5008.0 0.0001997 1247.99731 5097.76123
4808.0 0.0002080 1249.50623 4941.48145
4388.0 0.0002279 1251.00281 4665.93457
3927.0 0.0002546 1252.48718 4298.85596
3555.0 0.0002813 1253.95874 3880.03735
3169.0 0.0003156 1255.41748 3449.62329
2849.0 0.000351 1256.86328 3039.99390
2500.0 0.000400 1258.29590 2673.10669
2284.0 0.000438 1259.71484 2360.99072
2077.0 0.000481 1261.12048 2107.38306
1935.0 0.000517 1262.51233 1909.74756
1753.0 0.000570 1263.89014 1761.42957
1596.0 0.000627 1265.25378 1653.70837
1587.0 0.000630 1266.60327 1577.49377
1513.0 0.000661 1267.93811 1524.50134
1403.0 0.000713 1269.25854 1487.88708
1409.0 0.000710 1270.56421 1462.42273
1383.0 0.000723 1271.85486 1444.37048
1378.0 0.000726 1273.13049 1431.20239
1409.0 0.000710 1274.39099 1421.28406
1430.0 0.000699 1275.63623 1413.59314
1346.0 0.000743 1276.86597 1407.49890
1337.0 0.000748 1278.08020 1402.61194
1300.0 0.000769 1279.27869 1398.68335
1323.0 0.000756 1280.46143 1395.54773
1359.0 0.000736 1281.62817 1393.08728
1341.0 0.000746 1282.77905 1391.21472
1293.0 0.000773 1283.91382 1389.86121
1424.0 0.000702 1285.03247 1388.97253
1365.0 0.000733 1286.13464 1388.50439
1297.0 0.000771 1287.22058 1388.42139
1348.0 0.000742 1288.29004 1388.69446
1351.0 0.000740 1289.34302 1389.30078
1390.0 0.000719 1290.37939 1390.22229
1406.0 0.000711 1291.39917 1391.44568
1351.0 0.000740 1292.40222 1392.96143
1368.0 0.000731 1293.38855 1394.76367
1384.0 0.000723 1294.35803 1396.85022
1293.0 0.000773 1295.31067 1399.22156
1316.0 0.000760 1296.24634 1401.88196
1346.0 0.000743 1297.16528 1404.83899
1328.0 0.000753 1298.06714 1408.10278
1349.0 0.000741 1298.95190 1411.68750
1382.0 0.000724 1299.81982 1415.61084
1329.0 0.000752 1300.67065 1419.89429
1349.0 0.000741 1301.50439 1424.56372
1323.0 0.000756 1302.32104 1429.65027
1419.0 0.000705 1303.12073 1435.19128
1416.0 0.000706 1303.90344 1441.23022
1374.0 0.000728 1304.66895 1447.81982
1411.0 0.000709 1305.41736 1455.02429
1433.0 0.000698 1306.14893 1462.92322
1450.0 0.000690 1306.86340 1471.61804
1545.0 0.000647 1307.56091 1481.24207
1543.0 0.000648 1308.24133 1491.97375
1527.0 0.000655 1308.90503 1504.05750
1578.0 0.000634 1309.55164 1517.82935
1595.0 0.000627 1310.18152 1533.75000
1576.0 0.000635 1310.79443 1552.44226
1611.0 0.000621 1311.39063 1574.73059
1676.0 0.000597 1311.97009 1601.67981
1780.0 0.000562 1312.53308 1634.62402
1822.0 0.000549 1313.07922 1675.18359
1910.0 0.000524 1313.60889 1725.26306
1948.0 0.000513 1314.12195 1787.02307
1986.0 0.000504 1314.61877 1862.81836
2136.0 0.000468 1315.09912 1955.08691
2287.0 0.000437 1315.56323 2066.19482
2505.0 0.000399 1316.01123 2198.28247
2597.0 0.000385 1316.44299 2353.28882
2726.0 0.000367 1316.85889 2534.75464
2990.0 0.0003344 1317.25867 2741.84692
3052.0 0.0003277 1317.64282 2978.86377
3332.0 0.0003001 1318.01111 3248.38257
3585.0 0.0002789 1318.36377 3553.05054
3873.0 0.0002582 1318.70093 3896.83545
4191.0 0.0002386 1319.02271 4285.77002
4612.0 0.0002168 1319.32910 4726.72656
5168.0 0.0001935 1319.62036 5225.70605
5626.0 0.0001777 1319.89648 5787.75879
6291.0 0.0001590 1320.15771 6416.89990
7030.0 0.0001422 1320.40405 7113.11035
7904.0 0.0001265 1320.63574 7868.16455
8848.0 0.0001130 1320.85266 8663.90918
9827.0 0.0001018 1321.05530 9471.60449
10732.0 0.0000932 1321.24365 10249.96387
11512.0 0.0000869 1321.41772 10944.80664
11936.0 0.0000838 1321.57776 11492.38184
12216.0 0.0000819 1321.72388 11824.68457
12157.0 0.0000823 1321.85632 11878.51270
11560.0 0.0000865 1321.97510 11611.48535
10766.0 0.0000929 1322.08044 11021.54883
9820.0 0.0001018 1322.17249 10158.09180
8459.0 0.0001182 1322.25134 9111.80566
7191.0 0.0001391 1322.31726 7986.95996
6287.0 0.0001591 1322.37024 6875.29590
5477.0 0.0001826 1322.41064 5843.73242
4622.0 0.0002164 1322.43848 4933.53125
3869.0 0.0002585 1322.45386 4164.14111
3318.0 0.0003014 1322.45715 3538.02344
2909.0 0.0003438 1322.44861 3045.47852
2604.0 0.000384 1322.42798 2669.25537
2327.0 0.000430 1322.39575 2388.66333
2148.0 0.000466 1322.35205 2182.83789
2063.0 0.000485 1322.29712 2032.96411
1926.0 0.000519 1322.23096 1923.44250
1948.0 0.000513 1322.15381 1842.20032
1848.0 0.000541 1322.06592 1780.41809
1796.0 0.000557 1321.96741 1731.95642
1729.0 0.000578 1321.85864 1692.70239
1691.0 0.000591 1321.73950 1659.97168
1688.0 0.000592 1321.61023 1632.03284
1666.0 0.000600 1321.47119 1607.76111
1577.0 0.000634 1321.32251 1586.40637
1613.0 0.000620 1321.16443 1567.44653
1612.0 0.000620 1320.99695 1550.50024
1449.0 0.000690 1320.82043 1535.27405
1461.0 0.000684 1320.63501 1521.53455
1517.0 0.000659 1320.44092 1509.09021
1470.0 0.000680 1320.23828 1497.78040
1426.0 0.000701 1320.02734 1487.46924
1431.0 0.000699 1319.80835 1478.04089
1446.0 0.000692 1319.58142 1469.39636
1416.0 0.000706 1319.34668 1461.44971
1407.0 0.000711 1319.10461 1454.12610
1423.0 0.000703 1318.85510 1447.36157
1429.0 0.000700 1318.59851 1441.09937
1392.0 0.000718 1318.33484 1435.28955
1373.0 0.000728 1318.06470 1429.88977
1402.0 0.000713 1317.78796 1424.86108
1411.0 0.000709 1317.50500 1420.17004
1472.0 0.000679 1317.21582 1415.78650
1462.0 0.000684 1316.92078 1411.68445
1400.0 0.000714 1316.62000 1407.83960
1390.0 0.000719 1316.31384 1404.23169
1347.0 0.000742 1316.00232 1400.84131
1323.0 0.000756 1315.68567 1397.65186
1365.0 0.000733 1315.36414 1392.14722
1293.0 0.000773 1315.03796 1389.35217
1405.0 0.000712 1314.70728 1386.71667
1339.0 0.000747 1314.37244 1384.23047
1352.0 0.000740 1314.03345 1381.88354
1318.0 0.000759 1313.69055 1379.66748
1341.0 0.000746 1313.34399 1377.57446
1291.0 0.000775 1312.99402 1375.59741
1390.0 0.000719 1312.64075 1373.73059
1335.0 0.000749 1312.28442 1371.96765
1305.0 0.000766 1311.92529 1370.30371
1350.0 0.000741 1311.56348 1368.73364
1355.0 0.000738 1311.19910 1367.25281
1329.0 0.000752 1310.83264 1365.85742
1387.0 0.000721 1310.46399 1364.54321
1305.0 0.000766 1310.09351 1363.30701
1352.0 0.000740 1309.72144 1362.14587
1404.0 0.000712 1309.34778 1361.05823
1363.0 0.000734 1308.97302 1360.04358
1352.0 0.000740 1308.59705 1359.10217
1293.0 0.000773 1308.22021 1358.23535
1365.0 0.000733 1307.84277 1357.44482
1344.0 0.000744 1307.46472 1356.73218
1353.0 0.000739 1307.08643 1356.09937
1354.0 0.000739 1306.70801 1355.54834
1271.0 0.000787 1306.32983 1355.08142
1324.0 0.000755 1305.95178 1354.70081
1347.0 0.000742 1305.57422 1354.41028
1385.0 0.000722 1305.19727 1354.21338
1336.0 0.000749 1304.82117 1354.11499
1290.0 0.000775 1304.44604 1354.12048
1309.0 0.000764 1304.07214 1354.23730
1349.0 0.000741 1303.69971 1354.47302
1354.0 0.000739 1303.32886 1354.83826
1362.0 0.000734 1302.95972 1355.34412
1399.0 0.000715 1302.59241 1356.00562
1327.0 0.000754 1302.22729 1356.84106
1354.0 0.000739 1301.86438 1357.87329
1287.0 0.000777 1301.50403 1359.13354
1329.0 0.000752 1301.14624 1360.66443
1327.0 0.000754 1300.79126 1362.52515
1331.0 0.000751 1300.43921 1364.79956
1384.0 0.000723 1300.09045 1367.60535
1428.0 0.000700 1299.74487 1371.10474
1386.0 0.000722 1299.40271 1375.51758
1379.0 0.000725 1299.06421 1381.13196
1346.0 0.000743 1298.72961 1388.31360
1412.0 0.000708 1298.39905 1397.51123
1437.0 0.000696 1298.07239 1409.25464
1503.0 0.000665 1297.75012 1424.14673
1515.0 0.000660 1297.43225 1442.84387
1538.0 0.000650 1297.11902 1466.02319
1524.0 0.000656 1296.81055 1494.34290
1614.0 0.000620 1296.50684 1528.41504
1645.0 0.000608 1296.20837 1568.83630
1614.0 0.000620 1295.91504 1616.27551
1718.0 0.000582 1295.62695 1671.51929
1852.0 0.000540 1295.34448 1735.40820
1932.0 0.000518 1295.06750 1808.84338
1960.0 0.000510 1294.79639 1893.02039
1992.0 0.000502 1294.53113 1989.57141
2166.0 0.000462 1294.27197 2100.35254
2296.0 0.000436 1294.01904 2226.57861
2442.0 0.000410 1293.77234 2369.28223
2609.0 0.000383 1293.53223 2528.51587
2695.0 0.000371 1293.29846 2702.46851
3044.0 0.0003285 1293.07153 2886.62793
3243.0 0.0003084 1292.85144 3073.52637
3410.0 0.0002933 1292.63831 3252.51465
3719.0 0.0002689 1292.43225 3409.78857
3717.0 0.0002690 1292.23340 3529.32861
3696.0 0.0002706 1292.04199 3594.60718
3507.0 0.0002851 1291.85779 3591.38379
3423.0 0.0002921 1291.68127 3512.11841
3222.0 0.0003104 1291.51233 3360.56909
3117.0 0.0003208 1291.35144 3152.96582
2733.0 0.000366 1291.19824 2913.44727
2587.0 0.000387 1291.05310 2666.70386
2396.0 0.000417 1290.91589 2432.73022
2110.0 0.000474 1290.78711 2225.11768
2060.0 0.000485 1290.66650 2051.43018
1839.0 0.000544 1290.55444 1914.28613
1876.0 0.000533 1290.45068 1812.64783
1790.0 0.000559 1290.35571 1743.13110
1767.0 0.000566 1290.26929 1701.15601
1698.0 0.000589 1290.19177 1681.82422
1694.0 0.000590 1290.12317 1680.54834
1772.0 0.000564 1290.06348 1693.52698
1755.0 0.000570 1290.01294 1717.97424
1769.0 0.000565 1289.97131 1751.93567
1836.0 0.000545 1289.93909 1784.98059
1815.0 0.000551 1289.91614 1832.88611
2006.0 0.000499 1289.90247 1884.58667
2133.0 0.000469 1289.89844 1937.58850
2091.0 0.000478 1289.90381 1988.81848
2113.0 0.000473 1289.91882 2034.33472
2244.0 0.000446 1289.94360 2069.48608
2198.0 0.000455 1289.97803 2089.44971
2170.0 0.000461 1290.02222 2089.87744
2188.0 0.000457 1290.07642 2067.91138
2026.0 0.000494 1290.14050 2023.55798
1918.0 0.000521 1290.21460 1960.42468
1902.0 0.000526 1290.29883 1884.90796
1834.0 0.000545 1290.39307 1804.23035
1670.0 0.000599 1290.49756 1724.66016
1593.0 0.000628 1290.61218 1650.71021
1554.0 0.000644 1290.73730 1585.12964
1489.0 0.000672 1290.87256 1529.20801
1453.0 0.000688 1291.01819 1483.12573
1390.0 0.000719 1291.17444 1446.27588
1385.0 0.000722 1291.34106 1417.55566
1405.0 0.000712 1291.51819 1395.62292
1329.0 0.000752 1291.70593 1379.10156
1329.0 0.000752 1291.90430 1366.72595
1357.0 0.000737 1292.11328 1357.42236
1333.0 0.000750 1292.33289 1350.33838
1331.0 0.000751 1292.56323 1344.83374
1418.0 0.000705 1292.80432 1340.44910
1306.0 0.000766 1293.05627 1336.86682
1345.0 0.000743 1293.31897 1333.87207
1264.0 0.000791 1293.59253 1331.32214
1297.0 0.000771 1293.87695 1329.12158
1311.0 0.000763 1294.17224 1327.20508
1357.0 0.000737 1294.47839 1325.52600
1333.0 0.000750 1294.79553 1324.05090
1348.0 0.000742 1295.12366 1322.75244
1293.0 0.000773 1295.46265 1321.61011
1332.0 0.000751 1295.81274 1320.60632
1359.0 0.000736 1296.17383 1319.72632
1344.0 0.000744 1296.54590 1318.95752
1331.0 0.000751 1296.92896 1318.28967
1351.0 0.000740 1297.32312 1317.71313
1400.0 0.000714 1297.72839 1317.21985
1354.0 0.000739 1298.14465 1316.80310
1343.0 0.000745 1298.57190 1316.45630
1308.0 0.000765 1299.01013 1316.17419
1363.0 0.000734 1299.45972 1315.95227
1361.0 0.000735 1299.92017 1315.78601
1314.0 0.000761 1300.39185 1315.67200
1325.0 0.000755 1300.87451 1315.60681
1308.0 0.000765 1301.36816 1315.58704
1322.0 0.000756 1301.87305 1315.61060
1296.0 0.000772 1302.38892 1315.67480
1295.0 0.000772 1302.91589 1315.77783
1299.0 0.000770 1303.45386 1315.91736
1312.0 0.000762 1304.00293 1316.09229
1287.0 0.000777 1304.56299 1316.30066
1268.0 0.000789 1305.13403 1316.54102
1307.0 0.000765 1305.71619 1316.81238
1288.0 0.000776 1306.30920 1317.11353
1281.0 0.000781 1306.91333 1317.44385
1329.0 0.000752 1307.52832 1317.80188
1316.0 0.000760 1308.15430 1318.18726
1332.0 0.000751 1308.79126 1318.59949
1355.0 0.000738 1309.43909 1319.03760
1311.0 0.000763 1310.09778 1319.50122
1373.0 0.000728 1310.76733 1319.99023
1307.0 0.000765 1311.44775 1320.50415
1328.0 0.000753 1312.13916 1321.04309
1283.0 0.000779 1312.84106 1321.60657
1283.0 0.000779 1313.55396 1322.19482
1303.0 0.000767 1314.27759 1322.80798
1313.0 0.000762 1315.01184 1323.44617
1330.0 0.000752 1315.75684 1324.11035
1306.0 0.000766 1316.51245 1324.80054
1304.0 0.000767 1317.27881 1325.51807
1268.0 0.000789 1318.05566 1326.26404
1317.0 0.000759 1318.84314 1327.03979
1294.0 0.000773 1319.64124 1327.84863
1309.0 0.000764 1320.44971 1328.69299
1336.0 0.000749 1321.26868 1329.57861
1359.0 0.000736 1322.09802 1330.51257
1321.0 0.000757 1322.93799 1331.50525
1383.0 0.000723 1323.78821 1332.57080
1342.0 0.000745 1324.64880 1333.72815
1364.0 0.000733 1325.51953 1335.00195
1401.0 0.000714 1326.40063 1336.42358
1373.0 0.000728 1327.29199 1338.03052
1373.0 0.000728 1328.19324 1339.86707
1323.0 0.000756 1329.10486 1341.98352
1364.0 0.000733 1330.02661 1344.43408
1371.0 0.000729 1330.95837 1347.27454
1321.0 0.000757 1331.90015 1350.55994
1366.0 0.000732 1332.85181 1354.34424
1337.0 0.000748 1333.81348 1358.68713
1373.0 0.000728 1334.78503 1363.66113
1292.0 0.000774 1335.76624 1369.35071
1372.0 0.000729 1336.75745 1375.84119
1426.0 0.000701 1337.75830 1383.21777
1405.0 0.000712 1338.76892 1391.58057
1416.0 0.000706 1339.78918 1401.03333
1455.0 0.000687 1340.81909 1411.62964
1478.0 0.000677 1341.85852 1423.31995
1411.0 0.000709 1342.90747 1435.93347
1551.0 0.000645 1343.96570 1449.14526
1467.0 0.000682 1345.03357 1462.41528
1507.0 0.000664 1346.11084 1474.97217
1472.0 0.000679 1347.19727 1485.86267
1551.0 0.000645 1348.29309 1494.00928
1522.0 0.000657 1349.39819 1498.32190
1492.0 0.000670 1350.51245 1497.92603
1484.0 0.000674 1351.63562 1492.48096
1512.0 0.000661 1352.76807 1482.45227
1377.0 0.000726 1353.90930 1469.24182
1421.0 0.000704 1355.05969 1454.18176
1390.0 0.000719 1356.21912 1438.96790
1428.0 0.000700 1357.38733 1424.77429
1424.0 0.000702 1358.56433 1412.34851
1400.0 0.000714 1359.75012 1402.06177
1378.0 0.000726 1360.94470 1393.98816
1406.0 0.000711 1362.14783 1387.98425
1354.0 0.000739 1363.35950 1383.77576
1390.0 0.000719 1364.57983 1381.02759
1389.0 0.000720 1365.80872 1379.40381
1394.0 0.000717 1367.04614 1378.60645
1442.0 0.000693 1368.29187 1378.39319
1427.0 0.000701 1369.54602 1378.58203
1372.0 0.000729 1370.80859 1379.04431
1419.0 0.000705 1372.07922 1379.69238
1366.0 0.000732 1373.35791 1380.47095
1343.0 0.000745 1374.64502 1381.34460
1425.0 0.000702 1375.94019 1382.29102
1412.0 0.000708 1377.24353 1383.29626
1391.0 0.000719 1378.55469 1384.34973
1438.0 0.000695 1379.87390 1385.44434
1392.0 0.000718 1381.20105 1386.57336
1342.0 0.000745 1382.53601 1387.73047
1332.0 0.000751 1383.87878 1388.91016
1395.0 0.000717 1385.22900 1390.10596
1452.0 0.000689 1386.58728 1391.31311
1473.0 0.000679 1387.95313 1392.52637
1372.0 0.000729 1389.32654 1393.74316
1424.0 0.000702 1390.70752 1394.96313
1346.0 0.000743 1392.09607 1396.18909
1429.0 0.000700 1393.49194 1397.42407
1390.0 0.000719 1394.89539 1398.67310
1404.0 0.000712 1396.30579 1399.93823
1419.0 0.000705 1397.72375 1401.22241
1401.0 0.000714 1399.14893 1402.52563
1380.0 0.000725 1400.58142 1403.84802
1387.0 0.000721 1402.02100 1405.18860
1427.0 0.000701 1403.46765 1406.54663
1421.0 0.000704 1404.92139 1407.92004
1415.0 0.000707 1406.38208 1409.30798
1408.0 0.000710 1407.84949 1410.70898
1449.0 0.000690 1409.32422 1412.12207
1385.0 0.000722 1410.80566 1413.54639
1378.0 0.000726 1412.29395 1414.98096
1368.0 0.000731 1413.78906 1416.42578
1357.0 0.000737 1415.29077 1417.88220
1386.0 0.000722 1416.79932 1419.34546
1376.0 0.000727 1418.31445 1420.81763
1382.0 0.000724 1419.83618 1422.29871
1462.0 0.000684 1421.36414 1423.78796
1427.0 0.000701 1422.89880 1425.28528
1489.0 0.000672 1424.43994 1426.79102
1437.0 0.000696 1425.98767 1428.30469
1459.0 0.000685 1427.54163 1429.82642
1486.0 0.000673 1429.10193 1431.35571
1440.0 0.000694 1430.66833 1432.89246
1420.0 0.000704 1432.24121 1434.43701
1447.0 0.000691 1433.81982 1435.98840
1426.0 0.000701 1435.40503 1437.54749
1421.0 0.000704 1436.99634 1437.78967
1447.0 0.000691 1438.59363 1439.37744
1415.0 0.000707 1440.19702 1440.97217
1406.0 0.000711 1441.80640 1442.57336
1378.0 0.000726 1443.42163 1444.18127
1408.0 0.000710 1445.04285 1445.79578
1393.0 0.000718 1446.66956 1447.41650
1446.0 0.000692 1448.30237 1449.04395
1406.0 0.000711 1449.94116 1450.67773
1537.0 0.000651 1451.58557 1452.31787
1430.0 0.000699 1453.23572 1453.96423
1447.0 0.000691 1454.89148 1455.61682
1521.0 0.000657 1456.55298 1457.27563
1492.0 0.000670 1458.21997 1458.94031
1512.0 0.000661 1459.89270 1460.61121
1483.0 0.000674 1461.57043 1462.28784
1480.0 0.000676 1463.25403 1463.97046
1434.0 0.000697 1464.94312 1465.65930
1387.0 0.000721 1466.63770 1467.35388
1458.0 0.000686 1468.33752 1469.05420
1442.0 0.000693 1470.04285 1470.76062
1446.0 0.000692 1471.75342 1472.47253
1413.0 0.000708 1473.46924 1474.19006
1466.0 0.000682 1475.19006 1475.91321
1420.0 0.000704 1476.91626 1477.64221
1436.0 0.000696 1478.64783 1479.37683
1410.0 0.000709 1480.38440 1481.11670
1429.0 0.000700 1482.12622 1482.86267
1529.0 0.000654 1483.87305 1484.61377
1497.0 0.000668 1485.62500 1486.37061
1491.0 0.000671 1487.38196 1488.13269
1566.0 0.000639 1489.14355 1489.89990
1520.0 0.000658 1490.91052 1491.67297
1440.0 0.000694 1492.68237 1493.45142
1522.0 0.000657 1494.45898 1495.23511
1511.0 0.000662 1496.24072 1497.02405
1577.0 0.000634 1498.02722 1499.92004
1422.0 0.000703 1499.81848 1501.73328
1482.0 0.000675 1501.61450 1506.52795
1479.0 0.000676 1503.41541 1508.39624
1423.0 0.000703 1505.22070 1510.27051
1444.0 0.000693 1507.03088 1512.15137
1504.0 0.000665 1508.84595 1514.03894
1489.0 0.000672 1510.66553 1515.93311
1561.0 0.000641 1512.48987 1517.83398
1479.0 0.000676 1514.31873 1519.74133
1466.0 0.000682 1516.15210 1521.65527
1472.0 0.000679 1517.99011 1523.57605
1558.0 0.000642 1519.83240 1525.50342
1546.0 0.000647 1521.67932 1527.43726
1558.0 0.000642 1523.53088 1529.37854
1496.0 0.000668 1525.38672 1531.32642
1503.0 0.000665 1527.24719 1533.28149
1527.0 0.000655 1529.11194 1535.24353
1588.0 0.000630 1530.98108 1537.21240
1554.0 0.000644 1532.85461 1539.18860
1461.0 0.000684 1534.73218 1541.17200
1549.0 0.000646 1536.61426 1543.16260
1506.0 0.000664 1538.50073 1545.16089
1474.0 0.000678 1540.39148 1547.16663
1486.0 0.000673 1542.28638 1549.18005
1528.0 0.000654 1544.18555 1551.20081
1529.0 0.000654 1546.08887 1553.22974
1491.0 0.000671 1547.99646 1555.26685
1568.0 0.000638 1549.90808 1557.31177
1520.0 0.000658 1551.82361 1559.36475
1629.0 0.000614 1553.74353 1561.42627
1561.0 0.000641 1555.66748 1563.49634
1544.0 0.000648 1557.59570 1565.57532
1572.0 0.000636 1559.52783 1567.66333
1553.0 0.000644 1561.46399 1569.76013
1503.0 0.000665 1563.40405 1571.86646
1544.0 0.000648 1565.34827 1573.98230
1594.0 0.000627 1567.29602 1576.10767
1635.0 0.000612 1569.24805 1578.14148
1614.0 0.000620 1571.20398 1580.28894
1580.0 0.000633 1573.16382 1582.44690
1579.0 0.000633 1575.12756 1584.61597
1566.0 0.000639 1577.09521 1586.79639
1598.0 0.000626 1579.06665 1588.98840
1586.0 0.000631 1581.04187 1591.19226
1480.0 0.000676 1583.02063 1593.40833
1522.0 0.000657 1585.00342 1595.63782
1561.0 0.000641 1586.98999 1597.88086
1608.0 0.000622 1588.98035 1600.13794
1580.0 0.000633 1590.97437 1602.40955
1553.0 0.000644 1592.97217 1604.69653
1571.0 0.000637 1594.97351 1606.99939
1633.0 0.000612 1596.97864 1609.31909
1621.0 0.000617 1598.98743 1611.65662
1578.0 0.000634 1600.99939 1614.01208
1556.0 0.000643 1603.01526 1616.38757
1578.0 0.000634 1605.03479 1618.78369
1711.0 0.000584 1607.05774 1621.20178
1602.0 0.000624 1609.08435 1623.64319
1612.0 0.000620 1611.11450 1626.10962
1662.0 0.000602 1613.14807 1628.60217
1670.0 0.000599 1615.18506 1631.12341
1543.0 0.000648 1617.22522 1633.67493
1608.0 0.000622 1619.26917 1636.25977
1602.0 0.000624 1621.31653 1638.88037
1629.0 0.000614 1623.36731 1641.53992
1633.0 0.000612 1625.42139 1644.24170
1624.0 0.000616 1627.47876 1646.99011
1642.0 0.000609 1629.53955 1649.79041
1651.0 0.000606 1631.60364 1652.64795
1578.0 0.000634 1633.67065 1655.57104
1621.0 0.000617 1635.74121 1658.56970
1674.0 0.000597 1637.81506 1661.65674
1779.0 0.000562 1639.89209 1664.84949
1678.0 0.000596 1641.97229 1668.17090
1702.0 0.000588 1644.05566 1671.65234
1688.0 0.000592 1646.14221 1675.33484
1684.0 0.000594 1648.23181 1679.27185
1659.0 0.000603 1650.32458 1683.53125
1777.0 0.000563 1652.41992 1688.95740
1755.0 0.000570 1654.51880 1694.14185
1707.0 0.000586 1656.62061 1699.95886
1640.0 0.000610 1658.72546 1706.55115
1760.0 0.000568 1660.83337 1714.07922
1730.0 0.000578 1662.94409 1722.71960
1748.0 0.000572 1665.05774 1732.65442
1695.0 0.000590 1667.17432 1744.06653
1735.0 0.000576 1669.29346 1757.13831
1740.0 0.000575 1671.41565 1772.07422
1768.0 0.000566 1673.54077 1797.84766
1803.0 0.000555 1675.66858 1817.33618
1819.0 0.000550 1677.79919 1839.30505
1832.0 0.000546 1679.93262 1863.69800
1931.0 0.000518 1682.06860 1890.26367
1963.0 0.000509 1684.20740 1918.60559
2016.0 0.000496 1686.34827 1948.11792
2072.0 0.000483 1688.49231 1977.80127
2028.0 0.000493 1690.63892 2006.16870
2107.0 0.000475 1692.78784 2031.38159
2109.0 0.000474 1694.93958 2051.43188
2012.0 0.000497 1697.09363 2064.25757
2053.0 0.000487 1699.25024 2068.05249
2091.0 0.000478 1701.40930 2061.90967
2007.0 0.000498 1703.57068 2046.44336
1965.0 0.000509 1705.73389 2023.85083
1976.0 0.000506 1707.90002 1997.25940
1864.0 0.000536 1710.06836 1969.78174
1858.0 0.000538 1712.23901 1943.88550
1856.0 0.000539 1714.41187 1921.22095
1817.0 0.000550 1716.58691 1902.71960
1795.0 0.000557 1718.76404 1888.76099
1871.0 0.000534 1720.94336 1879.33386
1866.0 0.000536 1723.12427 1874.18005
1891.0 0.000529 1725.30774 1872.92761
1848.0 0.000541 1727.49316 1875.20532
1943.0 0.000515 1729.68054 1880.74072
1912.0 0.000523 1731.86987 1889.43542
1898.0 0.000527 1734.06116 1901.41541
1945.0 0.000514 1736.25415 1917.06580
1989.0 0.000503 1738.44910 1937.05029
2119.0 0.000472 1740.64526 1962.31763
2082.0 0.000480 1742.84375 1994.10583
2147.0 0.000466 1745.04370 2033.93457
2130.0 0.000469 1747.24548 2083.59155
2211.0 0.000452 1749.44885 2145.09399
2387.0 0.000419 1751.65369 2220.61230
2454.0 0.000407 1753.86011 2312.36816
2478.0 0.000404 1756.06799 2422.59082
2635.0 0.000380 1758.27722 2553.68677
2695.0 0.000371 1760.48755 2708.53491
2931.0 0.0003412 1762.69958 2890.32178
3097.0 0.0003229 1764.91296 3101.44385
3323.0 0.0003009 1767.12756 3342.13135
3699.0 0.0002703 1769.34326 3610.04810
4125.0 0.0002424 1771.56018 3900.82983
4442.0 0.0002251 1773.77820 4207.63135
4762.0 0.0002100 1775.99719 4518.82666
5035.0 0.0001986 1778.21692 4816.44092
5283.0 0.0001893 1780.43799 5077.65674
5346.0 0.0001871 1782.65991 5277.41016
5314.0 0.0001882 1784.88257 5390.03076
5232.0 0.0001911 1787.10620 5392.95898
5059.0 0.0001977 1789.33057 5274.87891
4793.0 0.0002086 1791.55554 5043.67529
4516.0 0.0002214 1793.78113 4727.14160
4149.0 0.0002410 1796.00696 4364.40137
3787.0 0.0002641 1798.23376 3993.92554
3552.0 0.0002815 1800.46106 3645.84204
3224.0 0.0003102 1802.68872 3340.10840
3063.0 0.0003265 1804.91675 3087.76050
2970.0 0.0003367 1807.14502 2892.87134
2927.0 0.0003416 1809.37366 2754.44238
2866.0 0.0003489 1811.60242 2668.17285
2684.0 0.000373 1813.83142 2628.12720
2693.0 0.000371 1816.05994 2628.14551
2735.0 0.000366 1818.28894 2662.64575
2869.0 0.0003486 1820.51782 2726.61279
2873.0 0.0003481 1822.74670 2815.17847
3055.0 0.0003273 1824.97534 2926.45337
3144.0 0.0003181 1827.20374 3049.47925
3179.0 0.0003146 1829.43201 3181.80347
3357.0 0.0002979 1831.65967 3316.23926
3534.0 0.0002830 1833.88672 3443.18579
3600.0 0.0002778 1836.11353 3551.28271
3572.0 0.0002800 1838.33997 3628.41113
3683.0 0.0002715 1840.56555 3662.53394
3490.0 0.0002865 1842.79053 3643.85889
3457.0 0.0002893 1845.01477 3568.76025
3365.0 0.0002972 1847.23828 3442.88281
3150.0 0.0003175 1849.46082 3280.42749
3010.0 0.0003322 1851.68201 3099.51831
2798.0 0.000357 1853.90259 2916.91699
2537.0 0.000394 1856.12207 2745.11157
2580.0 0.000388 1858.34045 2591.91992
2428.0 0.000412 1860.55750 2461.23047
2393.0 0.000418 1862.77332 2353.94751
2278.0 0.000439 1864.98767 2268.86011
2269.0 0.000441 1867.20068 2203.41431
2160.0 0.000463 1869.41211 2154.38647
2148.0 0.000466 1871.62158 2118.42676
2117.0 0.000472 1873.82971 2092.95947
2118.0 0.000472 1876.03613 2074.33496
2092.0 0.000478 1878.24084 2060.99487
2013.0 0.000497 1880.44348 2051.39795
2084.0 0.000480 1882.64429 2044.44946
2030.0 0.000493 1884.84290 2039.40100
2081.0 0.000481 1887.03955 2035.75452
2021.0 0.000495 1889.23352 2033.18115
1978.0 0.000506 1891.42566 2031.46570
2011.0 0.000497 1893.61548 2030.46082
2078.0 0.000481 1895.80273 2030.06433
2022.0 0.000495 1897.98755 2030.20142
1931.0 0.000518 1900.16980 2030.81665
2023.0 0.000494 1902.34937 2031.86572
2068.0 0.000484 1904.52612 2033.31409
2129.0 0.000470 1906.69971 2035.13416
2119.0 0.000472 1908.87073 2037.30542
1988.0 0.000503 1911.03882 2039.81055
2045.0 0.000489 1913.20374 2042.63708
2083.0 0.000480 1915.36548 2045.77661
2022.0 0.000495 1917.52405 2049.22339
2066.0 0.000484 1919.67932 2052.97583
2051.0 0.000488 1921.83105 2057.03442
2137.0 0.000468 1923.97937 2061.40332
2111.0 0.000474 1926.12366 2066.08813
2027.0 0.000493 1928.26477 2071.09863
2022.0 0.000495 1930.40198 2076.44653
2096.0 0.000477 1932.53552 2082.14746
2025.0 0.000494 1934.66504 2088.21924
2116.0 0.000473 1936.79053 2094.68359
2039.0 0.000490 1938.91199 2101.56543
2112.0 0.000473 1941.02917 2108.89453
2058.0 0.000486 1943.14172 2116.70410
2109.0 0.000474 1945.25037 2125.03442
2191.0 0.000456 1947.35449 2133.92871
2182.0 0.000458 1949.45410 2143.43921
2127.0 0.000470 1951.54895 2153.62427
2033.0 0.000492 1953.63928 2164.55200
2116.0 0.000473 1955.72461 2176.29980
2185.0 0.000458 1957.80518 2188.95728
2160.0 0.000463 1959.88037 2202.62964
2125.0 0.000471 1961.95081 2217.72900
2201.0 0.000454 1964.01611 2233.82495
2148.0 0.000466 1966.07617 2251.37793
2227.0 0.000449 1968.13086 2270.60254
2295.0 0.000436 1970.18005 2291.76733
2289.0 0.000437 1972.22375 2315.22046
2372.0 0.000422 1974.26196 2341.42163
2338.0 0.000428 1976.29419 2370.98828
2309.0 0.000433 1978.32031 2404.75635
2347.0 0.000426 1980.34094 2443.86060
2422.0 0.000413 1982.35559 2489.82324
2524.0 0.000396 1984.36414 2544.65625
2726.0 0.000367 1986.36658 2610.96777
2872.0 0.0003482 1988.36255 2692.06421
3074.0 0.0003253 1990.35229 2792.04932
3089.0 0.0003237 1992.33557 2915.90967
3325.0 0.0003008 1994.31189 3069.58496
3534.0 0.0002830 1996.28198 3259.99634
3677.0 0.0002720 1998.24524 3494.97070
4059.0 0.0002464 2000.20166 3782.97168
4350.0 0.0002299 2002.15125 4132.54883
4832.0 0.0002070 2004.09375 4551.63379
5272.0 0.0001897 2006.02917 5047.22559
5706.0 0.0001753 2007.95728 5626.04248
6537.0 0.0001530 2009.87781 6297.21533
7183.0 0.0001392 2011.79126 7063.04688
8123.0 0.0001231 2013.69727 7924.21826
9158.0 0.0001092 2015.59558 8865.61035
10243.0 0.0000976 2017.48633 9856.43945
11569.0 0.0000864 2019.36926 10855.35645
12526.0 0.0000798 2021.24426 11815.53320
13477.0 0.0000742 2023.11133 12681.09277
14028.0 0.0000713 2024.97034 13379.62695
14431.0 0.0000693 2026.82092 13826.21191
14384.0 0.0000695 2028.66345 13943.39648
13705.0 0.0000730 2030.49780 13685.94727
12908.0 0.0000775 2032.32361 13060.52246
11881.0 0.0000842 2034.14087 12133.25488
10574.0 0.0000946 2035.94958 11014.25586
9430.0 0.0001060 2037.74951 9823.60645
8182.0 0.0001222 2039.54065 8661.98340
7144.0 0.0001400 2041.32251 7599.25684
6474.0 0.0001545 2043.09583 6676.30957
5523.0 0.0001811 2044.85999 5911.33154
5145.0 0.0001944 2046.61499 5306.10400
4673.0 0.0002140 2048.36060 4851.13818
4495.0 0.0002225 2050.09692 4529.48975
4320.0 0.0002315 2051.82373 4319.52197
4056.0 0.0002465 2053.54102 4197.30762
4146.0 0.0002412 2055.24829 4139.05420
4099.0 0.0002440 2056.94629 4123.01270
4185.0 0.0002389 2058.63428 4129.74316
4202.0 0.0002380 2060.31250 4140.95898
4121.0 0.0002427 2061.98047 4139.06787
4106.0 0.0002435 2063.63867 4108.78027
4077.0 0.0002453 2065.28638 4039.80322
3918.0 0.0002552 2066.92407 3929.16553
3684.0 0.0002714 2068.55103 3782.30591
3544.0 0.0002822 2070.16748 3611.47437
3432.0 0.0002914 2071.77368 3431.40259
3238.0 0.0003088 2073.36914 3255.04077
2933.0 0.0003409 2074.95386 3091.58398
2921.0 0.0003423 2076.52783 2946.45801
2785.0 0.000359 2078.09082 2822.06079
2658.0 0.000376 2079.64307 2718.56909
2595.0 0.000385 2081.18384 2634.62207
2510.0 0.000398 2082.71338 2568.19043
2492.0 0.000401 2084.23193 2515.99316
2502.0 0.000400 2085.73926 2475.50879
2457.0 0.000407 2087.23486 2444.18066
2372.0 0.000422 2088.71924 2419.84521
2406.0 0.000416 2090.19165 2400.78491
2407.0 0.000415 2091.65283 2385.71680
2453.0 0.000408 2093.10205 2373.73364
2414.0 0.000414 2094.53906 2364.23389
2495.0 0.000401 2095.96436 2356.70459
2388.0 0.000419 2097.37769 2351.27002
2397.0 0.000417 2098.77905 2347.74268
2379.0 0.000420 2100.16821 2346.20703
2440.0 0.000410 2101.54517 2346.84937
2387.0 0.000419 2102.90967 2349.95093
2357.0 0.000424 2104.26172 2355.88086
2358.0 0.000424 2105.60132 2365.08691
2343.0 0.000427 2106.92798 2378.07715
2409.0 0.000415 2108.24219 2395.39404
2489.0 0.000402 2109.54395 2417.58813
2463.0 0.000406 2110.83276 2445.22681
2443.0 0.000409 2112.10864 2478.90942
2563.0 0.000390 2113.37158 2519.31201
2497.0 0.000400 2114.62134 2566.50586
2626.0 0.000381 2115.85815 2619.74097
2631.0 0.000380 2117.08154 2678.10205
2881.0 0.0003471 2118.29199 2739.82104
2870.0 0.0003484 2119.48877 2802.22046
2930.0 0.0003413 2120.67236 2861.39087
2899.0 0.0003449 2121.84253 2912.39673
2884.0 0.0003467 2122.99902 2949.84741
2942.0 0.0003399 2124.14185 2968.48608
2874.0 0.0003479 2125.27124 2964.28955
2913.0 0.0003433 2126.38647 2936.28906
2806.0 0.000356 2127.48804 2887.83545
2739.0 0.000365 2128.57568 2825.89307
2627.0 0.000381 2129.64966 2758.64893
2515.0 0.000398 2130.70923 2693.23975
2558.0 0.000391 2131.75488 2634.76538
2478.0 0.000404 2132.78638 2586.31470
2438.0 0.000410 2133.80371 2549.36914
2549.0 0.000392 2134.80664 2524.25049
2444.0 0.000409 2135.79517 2510.55371
2473.0 0.000404 2136.76929 2507.54736
2459.0 0.000407 2137.72900 2514.52637
2562.0 0.000390 2138.67432 2531.08765
2497.0 0.000400 2139.60474 2557.31543
2541.0 0.000394 2140.52075 2593.88477
2630.0 0.000380 2141.42212 2642.09521
2786.0 0.000359 2142.30859 2703.86450
2745.0 0.000364 2143.18018 2781.69849
2981.0 0.0003355 2144.03687 2878.62866
3125.0 0.0003200 2144.87891 2998.09058
3201.0 0.0003124 2145.70557 3143.69482
3351.0 0.0002984 2146.51758 3316.48022
3524.0 0.0002838 2147.31445 3523.72339
3803.0 0.0002630 2148.09595 3764.37427
4013.0 0.0002492 2148.86255 4038.57910
4360.0 0.0002294 2149.61353 4346.14209
4711.0 0.0002123 2150.34937 4687.05566
5252.0 0.0001904 2151.07007 5060.04639
5594.0 0.0001788 2151.77539 5458.93652
6008.0 0.0001664 2152.46509 5868.95654
6444.0 0.0001552 2153.13940 6265.97998
7001.0 0.0001428 2153.79834 6620.12500
7298.0 0.0001370 2154.44141 6901.71582
7331.0 0.0001364 2155.06909 7084.63379
7549.0 0.0001325 2155.68115 7146.06494
7281.0 0.0001373 2156.27734 7069.10010
7068.0 0.0001415 2156.85815 6851.73730
6689.0 0.0001495 2157.42310 6513.89502
6305.0 0.0001586 2157.97217 6092.82373
5621.0 0.0001779 2158.50537 5630.22900
5216.0 0.0001917 2159.02271 5161.68506
4809.0 0.0002079 2159.52417 4713.10107
4210.0 0.0002375 2160.00977 4301.71338
3845.0 0.0002601 2160.47925 3937.86255
3662.0 0.0002731 2160.93286 3626.17310
3294.0 0.0003036 2161.37036 3366.59424
3225.0 0.0003101 2161.79199 3155.64575
2927.0 0.0003416 2162.19751 2987.71680
2723.0 0.000367 2162.58667 2856.20239
2667.0 0.000375 2162.95996 2754.36987
2568.0 0.000389 2163.31689 2676.09058
2509.0 0.000399 2163.65771 2615.68506
2484.0 0.000403 2163.98218 2568.82617
2422.0 0.000413 2164.29077 2532.18481
2485.0 0.000402 2164.58276 2502.84741
2475.0 0.000404 2164.85864 2479.06787
2480.0 0.000403 2165.11816 2459.51001
2537.0 0.000394 2165.36133 2443.24487
2458.0 0.000407 2165.58838 2429.63403
2336.0 0.000428 2165.79883 2418.24097
2341.0 0.000427 2165.99292 2408.76367
2449.0 0.000408 2166.17090 2400.99585
2390.0 0.000418 2166.33228 2394.79712
2268.0 0.000441 2166.47729 2390.08813
2352.0 0.000425 2166.60571 2386.83496
2457.0 0.000407 2166.71777 2385.05859
2286.0 0.000437 2166.81348 2384.84497
2309.0 0.000433 2166.89282 2386.35522
2374.0 0.000421 2166.95557 2389.84570
2383.0 0.000420 2167.00195 2395.69702
2373.0 0.000421 2167.03174 2404.43018
2402.0 0.000416 2167.04517 2416.74048
2427.0 0.000412 2167.04224 2433.51611
2360.0 0.000424 2167.02271 2455.85645
2431.0 0.000411 2166.98657 2485.08960
2506.0 0.000399 2166.93408 2522.77954
2616.0 0.000382 2166.86523 2570.71460
2616.0 0.000382 2166.77979 2630.86621
2692.0 0.000371 2166.67773 2705.25879
2802.0 0.000357 2166.55933 2795.74146
2924.0 0.0003420 2166.42456 2903.64941
3056.0 0.0003272 2166.27319 3029.56152
3195.0 0.0003130 2166.10547 3173.44189
3477.0 0.0002876 2165.92139 3335.13867
3623.0 0.0002760 2165.72070 3514.44189
3752.0 0.0002665 2165.50366 3709.74194
4015.0 0.0002491 2165.27026 3915.66309
4197.0 0.0002383 2165.02026 4121.34912
4356.0 0.0002296 2164.75415 4311.09912
4553.0 0.0002196 2164.47144 4467.59033
4549.0 0.0002198 2164.17261 4575.22559
4603.0 0.0002172 2163.85718 4620.87842
4628.0 0.0002161 2163.52563 4593.94238
4571.0 0.0002188 2163.17773 4490.14258
4324.0 0.0002313 2162.81348 4317.20361
4025.0 0.0002484 2162.43311 4094.98462
3744.0 0.0002671 2162.03613 3848.52026
3655.0 0.0002736 2161.62329 3600.25854
3407.0 0.0002935 2161.19409 3366.34717
3091.0 0.0003235 2160.74878 3156.56763
2948.0 0.0003392 2160.28760 2975.66235
2807.0 0.000356 2159.80981 2824.72607
2694.0 0.000371 2159.31616 2702.34570
2631.0 0.000380 2158.80640 2605.51563
2465.0 0.000406 2158.28076 2530.39795
2490.0 0.000402 2157.73877 2472.93481
2328.0 0.000430 2157.18115 2429.29321
2353.0 0.000425 2156.60742 2396.13989
2446.0 0.000409 2156.01782 2370.76807
2317.0 0.000432 2155.41235 2351.10132
2309.0 0.000433 2154.79102 2335.62769
2282.0 0.000438 2154.15405 2323.30200
2279.0 0.000439 2153.50098 2313.43726
2289.0 0.000437 2152.83252 2305.61328
2257.0 0.000443 2152.14795 2299.60498
2329.0 0.000429 2151.44824 2295.33350
2264.0 0.000442 2150.73267 2292.82690
2314.0 0.000432 2150.00171 2292.20361
2338.0 0.000428 2149.25488 2293.65552
2327.0 0.000430 2148.49292 2297.43262
2328.0 0.000430 2147.71509 2295.90845
2312.0 0.000433 2146.92236 2305.28271
2367.0 0.000422 2146.11401 2317.93286
2384.0 0.000419 2145.29028 2333.80566
2378.0 0.000421 2144.45142 2353.16064
2497.0 0.000400 2143.59766 2376.05225
2438.0 0.000410 2142.72852 2402.30957
2450.0 0.000408 2141.84424 2431.32031
2580.0 0.000388 2140.94482 2461.91992
2551.0 0.000392 2140.03052 2492.50610
2598.0 0.000385 2139.10132 2521.20972
2624.0 0.000381 2138.15698 2545.84277
2616.0 0.000382 2137.19800 2563.79175
2642.0 0.000379 2136.22437 2572.31665
2644.0 0.000378 2135.23608 2569.36133
2637.0 0.000379 2134.23291 2554.44434
2571.0 0.000389 2133.21533 2529.17700
2577.0 0.000388 2132.18311 2497.01587
2631.0 0.000380 2131.13623 2462.22095
2520.0 0.000397 2130.07520 2428.71484
2394.0 0.000418 2128.99951 2399.49390
2306.0 0.000434 2127.90991 2376.58594
2410.0 0.000415 2126.80615 2361.22852
2385.0 0.000419 2125.68774 2354.04688
2323.0 0.000430 2124.55542 2355.18823
2385.0 0.000419 2123.40918 2364.42334
2389.0 0.000419 2122.24902 2381.28394
2472.0 0.000405 2121.07471 2405.20215
2398.0 0.000417 2119.88672 2435.51929
2468.0 0.000405 2118.68506 2471.23169
2485.0 0.000402 2117.46973 2510.61572
2497.0 0.000400 2116.24072 2551.07544
2614.0 0.000383 2114.99805 2589.42407
2643.0 0.000378 2113.74194 2622.34644
2658.0 0.000376 2112.47241 2646.50317
2688.0 0.000372 2111.18945 2658.44995
2719.0 0.000368 2109.89331 2655.15527
2597.0 0.000385 2108.58398 2635.22485
2625.0 0.000381 2107.26172 2600.36523
2570.0 0.000389 2105.92651 2553.18628
2531.0 0.000395 2104.57788 2499.24365
2519.0 0.000397 2103.21680 2443.55103
2291.0 0.000436 2101.84253 2390.07593
2290.0 0.000437 2100.45581 2341.42700
2264.0 0.000442 2099.05640 2299.00073
2239.0 0.000447 2097.64429 2263.26978
2193.0 0.000456 2096.21973 2234.06250
2147.0 0.000466 2094.78320 2210.79199
2148.0 0.000466 2093.33398 2192.64551
2188.0 0.000457 2091.87231 2178.74536
2118.0 0.000472 2090.39868 2168.26123
2155.0 0.000464 2088.91309 2160.48706
2139.0 0.000468 2087.41553 2154.87207
2140.0 0.000467 2085.90576 2151.02954
2190.0 0.000457 2084.38428 2148.73633
2203.0 0.000454 2082.85156 2147.83716
2200.0 0.000455 2081.30664 2148.30664
2187.0 0.000457 2079.75049 2150.14941
2222.0 0.000450 2078.18237 2153.38232
2173.0 0.000460 2076.60327 2158.02197
2184.0 0.000458 2075.01270 2164.06592
2154.0 0.000464 2073.41089 2171.44775
2246.0 0.000445 2071.79810 2179.94238
2216.0 0.000451 2070.17407 2189.11353
2255.0 0.000443 2068.53955 2198.33789
2199.0 0.000455 2066.89404 2206.87573
2269.0 0.000441 2065.23755 2213.86865
2321.0 0.000431 2063.57031 2218.29199
2106.0 0.000475 2061.89258 2219.07129
2259.0 0.000443 2060.20435 2215.39355
2257.0 0.000443 2058.50586 2207.05371
2263.0 0.000442 2056.79688 2194.64893
2205.0 0.000454 2055.07813 2179.45020
2102.0 0.000476 2053.34888 2162.97607
2195.0 0.000456 2051.60962 2146.55884
2138.0 0.000468 2049.86035 2131.13965
2139.0 0.000468 2048.10132 2117.27563
2108.0 0.000474 2046.33252 2105.21606
2161.0 0.000463 2044.55420 2094.98584
2095.0 0.000477 2042.76624 2086.45898
2033.0 0.000492 2040.96912 2079.41846
2061.0 0.000485 2039.16235 2073.60425
2031.0 0.000492 2037.34631 2068.75854
2019.0 0.000495 2035.52112 2064.64771
2049.0 0.000488 2033.68677 2061.07617
1948.0 0.000513 2031.84363 2057.89429
1959.0 0.000510 2029.99146 2054.99048
2034.0 0.000492 2028.13049 2052.28687
2029.0 0.000493 2026.26086 2049.73096
2011.0 0.000497 2024.38306 2047.28784
1986.0 0.000504 2022.49646 2044.93420
1994.0 0.000502 2020.60144 2042.65576
1963.0 0.000509 2018.69812 2040.66748
1992.0 0.000502 2016.78650 2038.51587
1993.0 0.000502 2014.86694 2036.42004
1993.0 0.000502 2012.93933 2034.37720
2025.0 0.000494 2011.00378 2032.38623
2057.0 0.000486 2009.06091 2030.44836
2037.0 0.000491 2007.10986 2028.56421
1994.0 0.000502 2005.15137 2026.73682
1977.0 0.000506 2003.18530 2024.97107
1994.0 0.000502 2001.21179 2023.27319
2047.0 0.000489 1999.23096 2021.65137
2014.0 0.000497 1997.24304 2020.11890
2014.0 0.000497 1995.24792 2018.69287
1995.0 0.000501 1993.24634 2017.39661
1963.0 0.000509 1991.23730 2016.25940
1991.0 0.000502 1989.22156 2015.32312
1944.0 0.000514 1987.19910 2014.64075
1918.0 0.000521 1985.17017 2010.95251
2008.0 0.000498 1983.13452 2011.03284
1985.0 0.000504 1981.09253 2011.62573
1919.0 0.000521 1979.04431 2012.85815
1979.0 0.000505 1976.98987 2014.87939
1993.0 0.000502 1974.92969 2017.85986
2040.0 0.000490 1972.86316 2021.98254
2067.0 0.000484 1970.79077 2027.43091
2016.0 0.000496 1968.71252 2034.36548
2032.0 0.000492 1966.62854 2042.89087
2058.0 0.000486 1964.53906 2053.02930
2126.0 0.000470 1962.44409 2064.71387
2070.0 0.000483 1960.34363 2077.81592
2077.0 0.000481 1958.23828 2092.15283
2190.0 0.000457 1956.12732 2107.41772
2086.0 0.000479 1954.01123 2123.03564
2144.0 0.000466 1951.89026 2138.04639
2218.0 0.000451 1949.76428 2151.15381
2206.0 0.000453 1947.63342 2160.94263
2117.0 0.000472 1945.49817 2166.11865
2136.0 0.000468 1943.35803 2165.63745
2109.0 0.000474 1941.21387 2158.88232
2134.0 0.000469 1939.06494 2145.98511
2167.0 0.000461 1936.91162 2128.04004
2140.0 0.000467 1934.75403 2106.84570
2007.0 0.000498 1932.59241 2084.33130
2019.0 0.000495 1930.42664 2062.08789
1988.0 0.000503 1928.25708 2041.20508
2046.0 0.000489 1926.08374 2020.47327
2066.0 0.000484 1923.90662 2003.88318
1977.0 0.000506 1921.72607 1989.61768
1982.0 0.000505 1919.54187 1977.56262
1927.0 0.000519 1917.35400 1967.50586
1891.0 0.000529 1915.16296 1959.18408
1876.0 0.000533 1912.96851 1952.35815
1915.0 0.000522 1910.77100 1946.69287
1838.0 0.000544 1908.57043 1942.08154
1918.0 0.000521 1906.36682 1938.17834
1903.0 0.000525 1904.16077 1934.93604
1854.0 0.000539 1901.95154 1932.27283
1856.0 0.000539 1899.73962 1930.15881
1933.0 0.000517 1897.52502 1928.60620
1945.0 0.000514 1895.30798 1927.66968
1859.0 0.000538 1893.08862 1927.44031
1924.0 0.000520 1890.86682 1928.04492
1957.0 0.000511 1888.64282 1929.64136
1985.0 0.000504 1886.41711 1932.41077
1885.0 0.000531 1884.18896 1936.54211
1921.0 0.000521 1881.95874 1942.20605
1894.0 0.000528 1879.72681 1949.51770
1922.0 0.000520 1877.49292 1958.50708
1994.0 0.000502 1875.25757 1969.13062
1957.0 0.000511 1873.02039 1981.29883
2071.0 0.000483 1870.78186 1994.84546
1988.0 0.000503 1868.54175 2009.36377
1991.0 0.000502 1866.30103 2024.01917
1970.0 0.000508 1864.05847 2037.51111
1942.0 0.000515 1861.81470 2048.30811
2003.0 0.000499 1859.56970 2054.97046
1968.0 0.000508 1857.32385 2056.31274
1991.0 0.000502 1855.07727 2051.49243
2000.0 0.000500 1852.82971 2040.37695
1963.0 0.000509 1850.58142 2023.94922
1971.0 0.000507 1848.33289 2006.20251
1967.0 0.000508 1846.08337 1985.13794
1935.0 0.000517 1843.83337 1964.57288
1904.0 0.000525 1841.58301 1945.69226
1925.0 0.000519 1839.33228 1929.16394
1887.0 0.000530 1837.08130 1915.26648
1852.0 0.000540 1834.83020 1904.00830
1865.0 0.000536 1832.57898 1894.95483
1853.0 0.000540 1830.32813 1888.38806
1826.0 0.000548 1828.07703 1883.75940
1868.0 0.000535 1825.82605 1880.83069
1866.0 0.000536 1823.57532 1879.44092
1834.0 0.000545 1821.32495 1879.53625
1866.0 0.000536 1819.07483 1881.18250
1828.0 0.000547 1816.82532 1884.57239
1884.0 0.000531 1814.57629 1890.02808
1846.0 0.000542 1812.32788 1897.99841
1857.0 0.000539 1810.08057 1909.05579
1943.0 0.000515 1807.83362 1923.88232
1963.0 0.000509 1805.58740 1943.24158
2001.0 0.000500 1803.34216 1967.91467
2064.0 0.000484 1801.09790 1998.58350
2015.0 0.000496 1798.85474 2035.68335
2121.0 0.000471 1796.61267 2079.28711
2245.0 0.000445 1794.37183 2129.13403
2224.0 0.000450 1792.13269 2184.74243
2328.0 0.000430 1789.89441 2245.27197
2473.0 0.000404 1787.65747 2308.91968
2427.0 0.000412 1785.42212 2372.05884
2378.0 0.000421 1783.18835 2429.78638
2459.0 0.000407 1780.95605 2475.71191
2494.0 0.000401 1778.72534 2504.66577
2457.0 0.000407 1776.49658 2511.86816
2337.0 0.000428 1774.26990 2494.34277
2376.0 0.000421 1772.04468 2452.09570
2348.0 0.000426 1769.82141 2389.87769
2223.0 0.000450 1767.60022 2315.30542
2259.0 0.000443 1765.38098 2236.57397
2140.0 0.000467 1763.16382 2160.20581
2046.0 0.000489 1760.94885 2090.45923
2014.0 0.000497 1758.73621 2029.62500
1982.0 0.000505 1756.52576 1978.53320
1931.0 0.000518 1754.31812 1936.98425
1958.0 0.000511 1752.11255 1904.08215
1899.0 0.000527 1749.90942 1878.51184
1923.0 0.000520 1747.70862 1858.77820
1791.0 0.000558 1745.51062 1843.41223
1838.0 0.000544 1743.31531 1831.11108
1850.0 0.000541 1741.12244 1820.81042
1704.0 0.000587 1738.93250 1811.71704
1719.0 0.000582 1736.74561 1803.32739
1719.0 0.000582 1734.56128 1795.40991
1800.0 0.000556 1732.37988 1787.91687
1727.0 0.000579 1730.20142 1780.87988
1789.0 0.000559 1728.02588 1774.33740
1706.0 0.000586 1725.85352 1768.30652
1768.0 0.000566 1723.68420 1762.78125
1736.0 0.000576 1721.51794 1757.73547
1780.0 0.000562 1719.35547 1753.13086
1691.0 0.000591 1717.19568 1748.91760
1680.0 0.000595 1715.03931 1745.04541
1746.0 0.000573 1712.88611 1741.46240
1709.0 0.000585 1710.73645 1738.12256
1814.0 0.000551 1708.59009 1734.98352
1753.0 0.000570 1706.44739 1732.01208
1779.0 0.000562 1704.30811 1729.18054
1764.0 0.000567 1702.17236 1726.46777
1742.0 0.000574 1700.04065 1723.85791
1704.0 0.000587 1697.91211 1721.33813
1690.0 0.000592 1695.78735 1718.90027
1732.0 0.000577 1693.66614 1716.53723
1684.0 0.000594 1691.54883 1714.24451
1730.0 0.000578 1689.43530 1712.01880
1759.0 0.000569 1687.32556 1709.85730
1719.0 0.000582 1685.21973 1707.75830
1652.0 0.000605 1683.11816 1705.72156
1738.0 0.000575 1681.02026 1703.74597
1713.0 0.000584 1678.92627 1701.83228
1708.0 0.000585 1676.83618 1699.98181
1645.0 0.000608 1674.75024 1698.19604
1723.0 0.000580 1672.66833 1696.47827
1721.0 0.000581 1670.59058 1694.83118
1740.0 0.000575 1668.51685 1693.25903
1674.0 0.000597 1666.44775 1691.76819
1673.0 0.000598 1664.38245 1690.36426
1719.0 0.000582 1662.32141 1689.05627
1749.0 0.000572 1660.26465 1687.85486
1748.0 0.000572 1658.21204 1686.77332
1728.0 0.000579 1656.16382 1686.54309
1694.0 0.000590 1654.11987 1685.76953
1647.0 0.000607 1652.08032 1690.38538
1738.0 0.000575 1650.04517 1690.10596
1664.0 0.000601 1648.01489 1690.12305
1745.0 0.000573 1645.98853 1690.51160
1655.0 0.000604 1643.96667 1691.37573
1659.0 0.000603 1641.94934 1692.84802
1635.0 0.000612 1639.93640 1695.10046
1723.0 0.000580 1637.92798 1698.34900
1659.0 0.000603 1635.92419 1702.86035
1656.0 0.000604 1633.92493 1708.94897
1749.0 0.000572 1631.93054 1716.97522
1745.0 0.000573 1629.94043 1727.32483
1746.0 0.000573 1627.95496 1740.39441
1749.0 0.000572 1625.97412 1756.57422
1795.0 0.000557 1623.99780 1776.23328
1843.0 0.000543 1622.02625 1799.65808
1864.0 0.000536 1620.05933 1827.05029
1810.0 0.000552 1618.09705 1857.80066
1854.0 0.000539 1616.13989 1891.27856
1992.0 0.000502 1614.18713 1926.41956
2028.0 0.000493 1612.23901 1962.03076
1908.0 0.000524 1610.29565 1996.69043
2003.0 0.000499 1608.35706 2028.48242
2055.0 0.000487 1606.42322 2055.00928
1990.0 0.000503 1604.49414 2073.79956
2110.0 0.000474 1602.56982 2082.73389
2149.0 0.000465 1600.65027 2080.19580
2086.0 0.000479 1598.73596 2065.20630
1948.0 0.000513 1596.82593 2038.04712
1911.0 0.000523 1594.92090 2000.96753
1941.0 0.000515 1593.02051 1957.86243
1920.0 0.000521 1591.12500 1913.00171
1887.0 0.000530 1589.23425 1869.88599
1891.0 0.000529 1587.34839 1830.84192
1802.0 0.000555 1585.46741 1797.14331
1797.0 0.000556 1583.59155 1769.28613
1745.0 0.000573 1581.72009 1747.22852
1693.0 0.000591 1579.85352 1730.57397
1744.0 0.000573 1577.99182 1718.70715
1760.0 0.000568 1576.13489 1710.90991
1769.0 0.000565 1574.28284 1706.45288
1722.0 0.000581 1572.43567 1704.64636
1722.0 0.000581 1570.59326 1704.83459
1791.0 0.000558 1568.75610 1706.36816
1685.0 0.000593 1566.92334 1708.60059
1694.0 0.000590 1565.09546 1710.94067
1690.0 0.000592 1563.27222 1712.91187
1688.0 0.000592 1561.45398 1714.18384
1732.0 0.000577 1559.64063 1714.62732
1780.0 0.000562 1557.83191 1714.40491
1726.0 0.000579 1556.02808 1713.99695
1767.0 0.000566 1554.22900 1714.07629
1783.0 0.000561 1552.43506 1715.34863
1705.0 0.000587 1550.64563 1718.47522
1770.0 0.000565 1548.86084 1724.08899
1752.0 0.000571 1547.08093 1732.86218
1815.0 0.000551 1545.30579 1745.57690
1790.0 0.000559 1543.53528 1763.19690
1804.0 0.000554 1541.76953 1786.93567
1849.0 0.000541 1540.00854 1818.31445
1889.0 0.000529 1538.25269 1859.20642
1982.0 0.000505 1536.50110 1911.84790
1958.0 0.000511 1534.75427 1978.64746
2119.0 0.000472 1533.01196 2062.64600
2196.0 0.000455 1531.27454 2166.32495
2340.0 0.000427 1529.54163 2291.74585
2455.0 0.000407 1527.81348 2439.84644
2658.0 0.000376 1526.08984 2610.04785
2879.0 0.0003473 1524.37122 2800.32739
3059.0 0.0003269 1522.65674 3007.44751
3318.0 0.0003014 1520.94702 3226.35767
3618.0 0.0002764 1519.24182 3448.29370
3854.0 0.0002595 1517.54114 3658.95264
3923.0 0.0002549 1515.84497 3839.70898
4015.0 0.0002491 1514.15332 3970.29956
3975.0 0.0002516 1512.46619 4032.97461
4028.0 0.0002483 1510.78357 4015.03271
3815.0 0.0002621 1509.10571 3912.66406
3690.0 0.0002710 1507.43201 3735.38208
3470.0 0.0002882 1505.76282 3505.23755
3274.0 0.0003054 1504.09790 3249.30469
3030.0 0.0003300 1502.43738 2991.51660
2759.0 0.000362 1500.78125 2748.82788
2584.0 0.000387 1499.12952 2531.28760
2414.0 0.000414 1497.48206 2343.59204
2191.0 0.000456 1495.83923 2186.67603
2066.0 0.000484 1494.20044 2058.95630
1992.0 0.000502 1492.56580 1957.29541
1850.0 0.000541 1490.93542 1877.76807
1838.0 0.000544 1489.30933 1816.25867
1767.0 0.000566 1487.68750 1768.89075
1721.0 0.000581 1486.06970 1732.28967
1698.0 0.000589 1484.45605 1703.69922
1756.0 0.000569 1482.84692 1680.98145
1682.0 0.000595 1481.24158 1662.55005
1656.0 0.000604 1479.64026 1647.26904
1641.0 0.000609 1478.04309 1634.33936
1626.0 0.000615 1476.44983 1623.21289
1658.0 0.000603 1474.86072 1613.91785
1662.0 0.000602 1473.27551 1605.37415
1608.0 0.000622 1471.69421 1597.79541
1518.0 0.000659 1470.11682 1591.03772
1533.0 0.000652 1468.54370 1584.99219
1596.0 0.000627 1466.97412 1579.57092
1576.0 0.000635 1465.40857 1574.70447
1572.0 0.000636 1463.84668 1570.33484
1569.0 0.000637 1462.28857 1566.41418
1597.0 0.000626 1460.73438 1562.90308
1564.0 0.000639 1459.18372 1559.25525
1587.0 0.000630 1457.63684 1556.47559
1564.0 0.000639 1456.09399 1554.02332
1585.0 0.000631 1454.55457 1551.87866
1599.0 0.000625 1453.01868 1550.02759
1539.0 0.000650 1451.48645 1549.53711
1576.0 0.000635 1449.95776 1548.25684
1643.0 0.000609 1448.43262 1547.24585
1634.0 0.000612 1446.91101 1546.50220
1565.0 0.000639 1445.39282 1546.02454
1591.0 0.000629 1443.87842 1545.81641
1628.0 0.000614 1442.36719 1545.88159
1575.0 0.000635 1440.85938 1546.22791
1508.0 0.000663 1439.35486 1546.86450
1505.0 0.000664 1437.85376 1547.80469
1519.0 0.000658 1436.35596 1549.04700
1564.0 0.000639 1434.86145 1550.64270
1585.0 0.000631 1433.37012 1552.59753
1565.0 0.000639 1431.88208 1554.94678
1557.0 0.000642 1430.39746 1557.70190
1485.0 0.000673 1428.91577 1560.90588
1567.0 0.000638 1427.43713 1564.60059
1555.0 0.000643 1425.96167 1568.83228
1561.0 0.000641 1424.48926 1573.65601
1572.0 0.000636 1423.01990 1579.13489
1552.0 0.000644 1421.55347 1585.34192
1602.0 0.000624 1420.09009 1592.36401
1616.0 0.000619 1418.62988 1600.30261
1577.0 0.000634 1417.17236 1609.27832
1590.0 0.000629 1415.71765 1619.43579
1599.0 0.000625 1414.26587 1630.95300
1520.0 0.000658 1412.81689 1644.05322
1569.0 0.000637 1411.37073 1659.02222
1619.0 0.000618 1409.92725 1676.23535
1710.0 0.000585 1408.48657 1696.19702
1688.0 0.000592 1407.04883 1719.59229
1691.0 0.000591 1405.61353 1747.35999
1739.0 0.000575 1404.18079 1780.78101
1799.0 0.000556 1402.75061 1821.58960
1822.0 0.000549 1401.32312 1872.09692
1976.0 0.000506 1399.89819 1935.32617
2189.0 0.000457 1398.47571 2015.14526
2250.0 0.000444 1397.05566 2116.37793
2287.0 0.000437 1395.63806 2244.86279
2554.0 0.000392 1394.22327 2407.39771
2864.0 0.0003492 1392.81042 2612.77954
3148.0 0.0003177 1391.40015 2866.04053
3547.0 0.0002819 1389.99207 3175.12598
3972.0 0.0002518 1388.58630 3544.24902
4439.0 0.0002253 1387.18274 3973.67969
4948.0 0.0002021 1385.78149 4459.13232
5533.0 0.0001807 1384.38232 4992.28076
6208.0 0.0001611 1382.98572 5560.50195
6647.0 0.0001504 1381.59094 6143.34375
7105.0 0.0001407 1380.19824 6707.29297
7565.0 0.0001322 1378.80762 7204.95508
7745.0 0.0001291 1377.41907 7582.18652
7855.0 0.0001273 1376.03259 7788.80957
7564.0 0.0001322 1374.64807 7787.41553
7216.0 0.0001386 1373.26550 7563.16211
6870.0 0.0001456 1371.88513 7136.15527
6466.0 0.0001547 1370.50635 6561.41357
5785.0 0.0001729 1369.12939 5910.42480
5156.0 0.0001939 1367.75439 5248.44043
4488.0 0.0002228 1366.38123 4622.64063
4016.0 0.0002490 1365.00977 4061.50195
3602.0 0.0002776 1363.64001 3578.84766
3202.0 0.0003123 1362.27209 3178.21997
2890.0 0.0003460 1360.90576 2856.33350
2589.0 0.000386 1359.54138 2605.74097
2444.0 0.000409 1358.17847 2416.93726
2189.0 0.000457 1356.81714 2279.99561
2089.0 0.000479 1355.45740 2185.73364
2078.0 0.000481 1354.09912 2126.39209
2067.0 0.000484 1352.74243 2095.88208
2079.0 0.000481 1351.38721 2089.67090
2119.0 0.000472 1350.03345 2104.37842
2086.0 0.000479 1348.68140 2137.18213
2047.0 0.000489 1347.33057 2185.14429
2185.0 0.000458 1345.98096 2244.69971
2188.0 0.000457 1344.63293 2311.66992
2348.0 0.000426 1343.28613 2381.90015
2456.0 0.000407 1341.94055 2451.82690
2513.0 0.000398 1340.59644 2517.88477
2530.0 0.000395 1339.25354 2574.41211
2612.0 0.000383 1337.91199 2613.54956
2488.0 0.000402 1336.57153 2624.54736
2547.0 0.000393 1335.23218 2599.33350
2463.0 0.000406 1333.89404 2537.11157
2413.0 0.000414 1332.55701 2445.51172
2382.0 0.000420 1331.22107 2336.95850
2134.0 0.000469 1329.88611 2223.78467
2046.0 0.000489 1328.55237 2115.42114
1978.0 0.000506 1327.21960 2017.94556
1925.0 0.000519 1325.88806 1934.68909
1883.0 0.000531 1324.55737 1866.94421
1767.0 0.000566 1323.22754 1814.48926
1764.0 0.000567 1321.89868 1775.98267
1789.0 0.000559 1320.57068 1749.24487
1692.0 0.000591 1319.24365 1731.84302
1749.0 0.000572 1317.91748 1721.38464
1657.0 0.000604 1316.59216 1715.59290
1677.0 0.000596 1315.26794 1711.99524
1694.0 0.000590 1313.94434 1707.63013
1657.0 0.000604 1312.62134 1699.20886
1737.0 0.000576 1311.29919 1684.39343
1641.0 0.000609 1309.97791 1662.43408
1613.0 0.000620 1308.65723 1634.72424
1669.0 0.000599 1307.33728 1603.82227
1549.0 0.000646 1306.01794 1572.40430
1609.0 0.000622 1304.69958 1542.16443
1589.0 0.000629 1303.38159 1514.41113
1465.0 0.000683 1302.06433 1489.75977
1484.0 0.000674 1300.74756 1468.41113
1432.0 0.000698 1299.43152 1450.28467
1479.0 0.000676 1298.11597 1435.11536
1442.0 0.000693 1296.80090 1422.53088
1323.0 0.000756 1295.48645 1412.11804
1423.0 0.000703 1294.17249 1403.46851
1402.0 0.000713 1292.85938 1396.21545
1314.0 0.000761 1291.54639 1390.04932
1420.0 0.000704 1290.23401 1384.72437
1370.0 0.000730 1288.92188 1380.05383
1353.0 0.000739 1287.61035 1375.90125
1349.0 0.000741 1286.29919 1372.16858
1340.0 0.000746 1284.98840 1368.78809
1341.0 0.000746 1283.67810 1365.73474
1366.0 0.000732 1282.36841 1362.93127
1384.0 0.000723 1281.05872 1360.37610
1409.0 0.000710 1279.74951 1358.05347
1245.0 0.000803 1278.44055 1355.95142
1312.0 0.000762 1277.13196 1354.06201
1368.0 0.000731 1275.82385 1352.38000
1300.0 0.000769 1274.51587 1348.85657
1354.0 0.000739 1273.20813 1347.60657
1364.0 0.000733 1271.90100 1346.56042
1324.0 0.000755 1270.59387 1345.71973
1316.0 0.000760 1269.28699 1345.08887
1332.0 0.000751 1267.98022 1344.67371
1347.0 0.000742 1266.67383 1344.48547
1287.0 0.000777 1265.36768 1344.54126
1332.0 0.000751 1264.06177 1344.86438
1310.0 0.000763 1262.75598 1345.48779
1343.0 0.000745 1261.45044 1346.45276
1331.0 0.000751 1260.14526 1347.81006
1356.0 0.000737 1258.83997 1349.62073
1314.0 0.000761 1257.53503 1351.96387
1331.0 0.000751 1256.23010 1354.93994
1372.0 0.000729 1254.92542 1358.68774
1350.0 0.000741 1253.62073 1363.39490
1339.0 0.000747 1252.31628 1369.32239
1361.0 0.000735 1251.01196 1376.83154
1407.0 0.000711 1249.70801 1386.39697
1403.0 0.000713 1248.40393 1398.66870
1434.0 0.000697 1247.09998 1414.48743
1391.0 0.000719 1245.79614 1434.92273
1407.0 0.000711 1244.49231 1461.29236
1553.0 0.000644 1243.18872 1495.16077
1585.0 0.000631 1241.88513 1538.29480
1628.0 0.000614 1240.58154 1592.54297
1705.0 0.000587 1239.27844 1659.61108
1791.0 0.000558 1237.97522 1740.71301
1899.0 0.000527 1236.67200 1836.17883
1959.0 0.000510 1235.36877 1945.19934
2083.0 0.000480 1234.06567 2065.86572
2308.0 0.000433 1232.76270 2195.19775
2452.0 0.000408 1231.45972 2328.51147
2655.0 0.000377 1230.15686 2458.27246
2596.0 0.000385 1228.85400 2573.79004
2639.0 0.000379 1227.55151 2662.77026
2722.0 0.000367 1226.24890 2713.97363
2639.0 0.000379 1224.94629 2719.53589
2602.0 0.000384 1223.64368 2677.59741
2473.0 0.000404 1222.34119 2594.82007
2390.0 0.000418 1221.03882 2485.48755
2339.0 0.000428 1219.73645 2366.48926
2204.0 0.000454 1218.43408 2252.15845
2142.0 0.000467 1217.13220 2151.97485
2050.0 0.000488 1215.83008 2070.66260
2008.0 0.000498 1214.52795 2009.23950
1933.0 0.000517 1213.22607 1966.23413
1917.0 0.000522 1211.92407 1938.74597
1974.0 0.000507 1210.62231 1922.99548
1974.0 0.000507 1209.32056 1914.24109
1943.0 0.000515 1208.01892 1906.56348
1905.0 0.000525 1206.71753 1893.41187
1950.0 0.000513 1205.41614 1869.31482
1936.0 0.000517 1204.11475 1831.95081
1792.0 0.000558 1202.81348 1782.89868
1740.0 0.000575 1201.51233 1726.40979
1743.0 0.000574 1200.21130 1667.32874
1554.0 0.000644 1198.91040 1609.62476
1615.0 0.000619 1197.60974 1555.94116
1449.0 0.000690 1196.30908 1507.75208
1377.0 0.000726 1195.00879 1465.68335
1374.0 0.000728 1193.70850 1429.78748
1369.0 0.000730 1192.40833 1399.74170
1325.0 0.000755 1191.10828 1374.99182
1372.0 0.000729 1189.80847 1354.86316
1284.0 0.000779 1188.50879 1338.64099
1222.0 0.000818 1187.20935 1325.63904
1222.0 0.000818 1185.91003 1315.23999
1243.0 0.000805 1184.61121 1306.92212
1240.0 0.000806 1183.31238 1300.26282
1255.0 0.000797 1182.01379 1294.97131
1245.0 0.000803 1180.71545 1290.73914
1269.0 0.000788 1179.41736 1287.42773
1265.0 0.000791 1178.11938 1285.77979
1287.0 0.000777 1176.82178 1284.00708
1192.0 0.000839 1175.52454 1282.91260
1273.0 0.000786 1174.22766 1282.47058
1241.0 0.000806 1172.93091 1282.67053
1260.0 0.000794 1171.63440 1283.51843
1224.0 0.000817 1170.33826 1285.03784
1238.0 0.000808 1169.04248 1287.27576
1268.0 0.000789 1167.74707 1290.30408
1225.0 0.000816 1166.45203 1296.12903
1229.0 0.000814 1165.15723 1301.09485
1191.0 0.000840 1163.86292 1307.29126
1230.0 0.000813 1162.56921 1315.01453
1221.0 0.000819 1161.27563 1324.69080
1255.0 0.000797 1159.98254 1336.89490
1318.0 0.000759 1158.68982 1352.36230
1334.0 0.000750 1157.39771 1371.99780
1352.0 0.000740 1156.10583 1396.88489
1406.0 0.000711 1154.81458 1428.28979
1448.0 0.000691 1153.52380 1467.64050
1481.0 0.000675 1152.23376 1516.48071
1566.0 0.000639 1150.94397 1576.37109
1677.0 0.000596 1149.65479 1648.72156
1733.0 0.000577 1148.36609 1734.52722
1852.0 0.000540 1147.07800 1833.98511
2045.0 0.000489 1145.79053 1946.03589
2176.0 0.000460 1144.50354 2068.01294
2358.0 0.000424 1143.21729 2195.66504
2464.0 0.000406 1141.93176 2323.86792
2575.0 0.000388 1140.64673 2447.38184
2702.0 0.000370 1139.36243 2560.69385
2762.0 0.000362 1138.07874 2656.50171
2842.0 0.000352 1136.79578 2724.37695
2864.0 0.0003492 1135.51355 2752.08081
2811.0 0.000356 1134.23206 2730.34717
2765.0 0.000362 1132.95117 2658.31689
2649.0 0.000378 1131.67126 2544.99316
2464.0 0.000406 1130.39221 2405.41797
2385.0 0.000419 1129.11377 2255.03198
2065.0 0.000484 1127.83618 2105.98584
2004.0 0.000499 1126.55945 1966.21729
1865.0 0.000536 1125.28357 1840.09741
1783.0 0.000561 1124.00854 1729.49524
1644.0 0.000608 1122.73438 1634.69727
1520.0 0.000658 1121.46118 1555.03882
1471.0 0.000680 1120.18909 1484.57813
1394.0 0.000717 1118.91772 1431.18506
1391.0 0.000719 1117.64734 1388.35522
1299.0 0.000770 1116.37805 1354.29846
1219.0 0.000820 1115.10962 1327.33264
1245.0 0.000803 1113.84229 1305.94434
1193.0 0.000838 1112.57605 1288.84119
1225.0 0.000816 1111.31079 1274.96802
1219.0 0.000820 1110.04688 1263.48633
1219.0 0.000820 1108.78381 1253.70154
1160.0 0.000862 1107.52185 1244.99097
1199.0 0.000834 1106.26123 1236.79150
1240.0 0.000806 1105.00159 1228.68335
1171.0 0.000854 1103.74316 1220.48999
1188.0 0.000842 1102.48596 1212.29199
1142.0 0.000876 1101.22998 1204.31763
1154.0 0.000867 1099.97522 1196.80811
1178.0 0.000849 1098.72192 1189.95117
1218.0 0.000821 1097.46985 1183.86719
1098.0 0.000911 1096.21899 1178.62878
1223.0 0.000818 1094.96936 1174.28040
1177.0 0.000850 1093.72119 1170.85010
1140.0 0.000877 1092.47437 1168.36145
1142.0 0.000876 1091.22900 1166.83752
1146.0 0.000873 1089.98499 1166.30310
1108.0 0.000903 1088.74255 1166.78369
1165.0 0.000858 1087.50146 1168.29480
1138.0 0.000879 1086.26184 1170.82739
1192.0 0.000839 1085.02356 1174.32544
1129.0 0.000886 1083.78699 1178.66064
1124.0 0.000890 1082.55176 1183.61902
1153.0 0.000867 1081.31824 1188.91016
1224.0 0.000817 1080.08630 1194.20483
1215.0 0.000823 1078.85620 1199.16418
1213.0 0.000824 1077.62732 1203.40601
1245.0 0.000803 1076.40015 1206.42883
1187.0 0.000842 1075.17480 1207.58728
1180.0 0.000847 1073.95105 1206.23767
1169.0 0.000855 1072.72900 1202.77356
1210.0 0.000826 1071.50854 1195.87781
1196.0 0.000836 1070.28992 1186.94189
1153.0 0.000867 1069.07312 1176.84521
1125.0 0.000889 1067.85828 1166.41443
1142.0 0.000876 1066.64502 1156.26965
1097.0 0.000912 1065.43372 1146.80688
1098.0 0.000911 1064.22412 1138.24158
1117.0 0.000895 1063.01636 1130.66272
1079.0 0.000927 1061.81067 1124.07983
1129.0 0.000886 1060.60681 1118.30981
1100.0 0.000909 1059.40479 1113.56311
1148.0 0.000871 1058.20508 1109.61523
1136.0 0.000880 1057.00708 1106.38098
1096.0 0.000912 1055.81104 1103.78467
1043.0 0.000959 1054.61694 1101.76416
1026.0 0.000975 1053.42505 1100.27588
1105.0 0.000905 1052.23511 1099.29236
1105.0 0.000905 1051.04724 1098.80151
1046.0 0.000956 1049.86145 1098.80139
1161.0 0.000861 1048.67810 1101.63318
1085.0 0.000922 1047.49658 1102.63330
1065.0 0.000939 1046.31726 1104.10986
1100.0 0.000909 1045.14014 1106.03027
1067.0 0.000937 1043.96521 1108.32593
1130.0 0.000885 1042.79248 1110.87903
1048.0 0.000954 1041.62195 1113.53381
1092.0 0.000916 1040.45374 1116.13623
1097.0 0.000912 1039.28784 1118.57068
1134.0 0.000882 1038.12439 1120.74390
1181.0 0.000847 1036.96301 1122.53345
1161.0 0.000861 1035.80396 1123.78784
1143.0 0.000875 1034.64734 1124.43115
1139.0 0.000878 1033.49304 1124.61646
1116.0 0.000896 1032.34119 1124.77515
1156.0 0.000865 1031.19165 1125.50842
1090.0 0.000917 1030.04468 1127.42908
1108.0 0.000903 1028.90027 1131.05884
1149.0 0.000870 1027.75806 1136.79272
1189.0 0.000841 1026.61841 1144.88477
1190.0 0.000840 1025.48132 1155.41907
1126.0 0.000888 1024.34668 1168.25757
1208.0 0.000828 1023.21460 1182.99536
1227.0 0.000815 1022.08508 1198.96362
1285.0 0.000778 1020.95807 1215.33374
1244.0 0.000804 1019.83398 1231.24255
1258.0 0.000795 1018.71222 1245.78406
1249.0 0.000801 1017.59314 1257.79041
1220.0 0.000820 1016.47662 1265.65271
1198.0 0.000835 1015.36279 1267.58032
1258.0 0.000795 1014.25165 1262.45874
1231.0 0.000812 1013.14325 1250.30872
1215.0 0.000823 1012.03748 1232.80249
1249.0 0.000801 1010.93445 1212.24011
1144.0 0.000874 1009.83441 1190.79651
1199.0 0.000834 1008.73694 1170.08167
1164.0 0.000859 1007.64215 1151.09888
1107.0 0.000903 1006.55023 1134.37561
1132.0 0.000883 1005.46118 1120.11292
1087.0 0.000920 1004.37482 1108.29834
1117.0 0.000895 1003.29138 1098.78809
1055.0 0.000948 1002.21075 1091.36169
1025.0 0.000976 1001.13324 1085.76953
1034.0 0.000967 1000.05835 1081.76257
1089.0 0.000918 998.98639 1079.11926
1082.0 0.000924 997.91736 1077.65576
1043.0 0.000959 996.85120 1077.22839
1040.0 0.000962 995.78802 1077.73035
1048.0 0.000954 994.72778 1079.08423
1093.0 0.000915 993.67053 1081.23450
1055.0 0.000948 992.61646 1084.13806
1101.0 0.000908 991.56519 1087.74377
1048.0 0.000954 990.51678 1091.95715
1141.0 0.000876 989.47162 1096.60657
1134.0 0.000882 988.42932 1101.44397
1130.0 0.000885 987.39014 1106.21387
1119.0 0.000894 986.35394 1110.73059
1120.0 0.000893 985.32086 1114.87830
1091.0 0.000917 984.29089 1118.49731
1167.0 0.000857 983.26416 1121.28479
1126.0 0.000888 982.24036 1122.87146
1155.0 0.000866 981.21967 1123.07397
1099.0 0.000910 980.20209 1122.10864
1107.0 0.000903 979.18768 1120.53918
1148.0 0.000871 978.17639 1119.02649
1119.0 0.000894 977.16827 1118.12695
1113.0 0.000898 976.16327 1118.23145
1113.0 0.000898 975.16168 1119.59302
1095.0 0.000913 974.16302 1122.37415
1062.0 0.000942 973.16766 1126.69067
1052.0 0.000951 972.17542 1132.64648
1111.0 0.000900 971.18640 1140.36707
1126.0 0.000888 970.20062 1150.03137
1107.0 0.000903 969.21802 1161.90613
1148.0 0.000871 968.23877 1177.28870
1164.0 0.000859 967.26288 1194.91211
1204.0 0.000831 966.29004 1216.40405
1192.0 0.000839 965.32050 1242.70605
1217.0 0.000822 964.35419 1274.99377
1302.0 0.000768 963.39117 1314.68701
1341.0 0.000746 962.43140 1363.43689
1406.0 0.000711 961.47498 1423.09094
1521.0 0.000657 960.52179 1495.60034
1598.0 0.000626 959.57190 1582.86487
1768.0 0.000566 958.62555 1686.47998
1841.0 0.000543 957.68231 1807.38428
1944.0 0.000514 956.74243 1945.50659
2163.0 0.000462 955.80579 2099.64355
2354.0 0.000425 954.87256 2267.86108
2515.0 0.000398 953.94263 2448.17554
2714.0 0.000368 953.01593 2638.53979
2942.0 0.0003399 952.09271 2835.47412
3123.0 0.0003202 951.17291 3032.47461
3263.0 0.0003065 950.25635 3220.56470
3488.0 0.0002867 949.34314 3391.78589
3748.0 0.0002668 948.43323 3542.86450
3942.0 0.0002537 947.52673 3675.32031
4107.0 0.0002435 946.62360 3792.28223
4200.0 0.0002381 945.72375 3895.28906
4221.0 0.0002369 944.82739 3981.89526
4314.0 0.0002318 943.93445 4042.80078
4169.0 0.0002399 943.04474 4060.24097
4174.0 0.0002396 942.15845 4012.22583
3863.0 0.0002589 941.27545 3883.64575
3653.0 0.0002737 940.39581 3676.92188
3411.0 0.0002932 939.51959 3412.47803
3118.0 0.0003207 938.64679 3119.04761
2828.0 0.000354 937.77728 2822.93433
2618.0 0.000382 936.91119 2542.80273
2368.0 0.000422 936.04865 2289.55078
2182.0 0.000458 935.18927 2068.21216
1937.0 0.000516 934.33331 1879.89990
1763.0 0.000567 933.48071 1723.22485
1615.0 0.000619 932.63141 1595.26855
1509.0 0.000663 931.78558 1492.28442
1416.0 0.000706 930.94299 1410.22900
1372.0 0.000729 930.10388 1345.16113
1298.0 0.000770 929.26825 1293.51282
1303.0 0.000767 928.43579 1252.23889
1278.0 0.000782 927.60669 1218.87158
1229.0 0.000814 926.78094 1191.48120
1189.0 0.000841 925.95856 1168.62195
1166.0 0.000858 925.13953 1149.23206
1148.0 0.000871 924.32391 1132.54419
1130.0 0.000885 923.51154 1118.00586
1144.0 0.000874 922.70270 1105.21814
1055.0 0.000948 921.89697 1093.88647
1089.0 0.000918 921.09460 1083.79053
1033.0 0.000968 920.29553 1074.75830
1118.0 0.000894 919.49982 1066.65381
1060.0 0.000943 918.70740 1059.36682
1032.0 0.000969 917.91827 1052.80603
1075.0 0.000930 917.13245 1046.89575
1090.0 0.000917 916.34998 1040.94495
1060.0 0.000943 915.57086 1036.15967
1029.0 0.000972 914.79492 1031.86230
1036.0 0.000965 914.02222 1028.01587
1011.0 0.000989 913.25281 1024.58923
1056.0 0.000947 912.48663 1021.56738
1096.0 0.000912 911.72369 1018.90881
1032.0 0.000969 910.96405 1016.60883
1065.0 0.000939 910.20758 1014.65607
1047.0 0.000955 909.45453 1013.04443
999.0 0.001001 908.70453 1011.77075
1027.0 0.000974 907.95770 1010.83759
1018.0 0.000982 907.21417 1010.25171
990.0 0.001010 906.47375 1010.02460
993.0 0.001007 905.73657 1010.17450
1025.0 0.000976 905.00250 1010.72589
1033.0 0.000968 904.27167 1011.71191
1030.0 0.000971 903.54407 1013.17755
997.0 0.001003 902.81946 1015.18195
979.0 0.001021 902.09802 1017.80536
1019.0 0.000981 901.37970 1021.15753
1072.0 0.000933 900.66449 1025.38940
1044.0 0.000958 899.95239 1030.70886
1069.0 0.000935 899.24341 1037.40466
1128.0 0.000887 898.53741 1045.86743
1077.0 0.000929 897.83453 1056.62280
1120.0 0.000893 897.13483 1070.35828
1189.0 0.000841 896.43805 1087.94739
1164.0 0.000859 895.74432 1110.46826
1157.0 0.000864 895.05359 1139.19885
1204.0 0.000831 894.36584 1175.58057
1269.0 0.000788 893.68109 1220.22705
1359.0 0.000736 892.99933 1276.38904
1425.0 0.000702 892.32062 1344.34534
1484.0 0.000674 891.64484 1424.33435
1588.0 0.000630 890.97198 1515.65332
1697.0 0.000589 890.30200 1615.87610
1827.0 0.000547 889.63495 1720.90076
1862.0 0.000537 888.97076 1825.59241
1957.0 0.000511 888.30951 1924.56445
2096.0 0.000477 887.65106 2011.82556
2042.0 0.000490 886.99554 2079.21973
2113.0 0.000473 886.34296 2116.00122
2090.0 0.000478 885.69305 2112.12329
1996.0 0.000501 885.04596 2064.13916
1929.0 0.000518 884.40167 1978.43774
1852.0 0.000540 883.76013 1868.55591
1805.0 0.000554 883.12146 1748.68115
1660.0 0.000602 882.48541 1630.37488
1485.0 0.000673 881.85217 1520.98328
1449.0 0.000690 881.22156 1424.44421
1296.0 0.000772 880.59387 1342.33704
1256.0 0.000796 879.96869 1274.66528
1220.0 0.000820 879.34619 1220.43433
1122.0 0.000891 878.72632 1178.06677
1177.0 0.000850 878.10913 1145.72632
1075.0 0.000930 877.49451 1121.56104
1046.0 0.000956 876.88245 1103.87427
1105.0 0.000905 876.27307 1091.22363
1051.0 0.000951 875.66632 1082.45557
1043.0 0.000959 875.06195 1076.69556
1056.0 0.000947 874.46014 1073.31604
1040.0 0.000962 873.86090 1071.88477
1025.0 0.000976 873.26410 1072.12231
1021.0 0.000979 872.66974 1073.86035
1067.0 0.000937 872.07794 1077.01306
1067.0 0.000937 871.48853 1081.55530
998.0 0.001002 870.90155 1087.51294
1058.0 0.000945 870.31696 1094.95508
1035.0 0.000966 869.73474 1103.99731
1027.0 0.000974 869.15485 1114.80615
1036.0 0.000965 868.57739 1127.61365
1037.0 0.000964 868.00220 1142.66296
1070.0 0.000935 867.42926 1160.53516
1122.0 0.000891 866.85864 1181.74036
1115.0 0.000897 866.29034 1207.25256
1148.0 0.000871 865.72430 1237.74939
1207.0 0.000829 865.16052 1274.79175
1223.0 0.000818 864.59882 1320.14307
1237.0 0.000808 864.03937 1376.00610
1269.0 0.000788 863.48206 1445.03870
1420.0 0.000704 862.92688 1530.32849
1511.0 0.000662 862.37390 1635.29871
1582.0 0.000632 861.82300 1763.53088
1787.0 0.000560 861.27429 1918.49341
1884.0 0.000531 860.72748 2103.16602
2093.0 0.000478 860.18280 2319.56226
2483.0 0.000403 859.64014 2568.12598
2592.0 0.000386 859.09943 2846.92676
2895.0 0.0003454 858.56079 3150.45752
3175.0 0.0003150 858.02405 3467.80469
3524.0 0.0002838 857.48926 3780.42578
3942.0 0.0002537 856.95648 4060.82690
4157.0 0.0002406 856.42554 4274.65381
4307.0 0.0002322 855.89648 4388.38330
4461.0 0.0002242 855.36926 4381.15869
4510.0 0.0002217 854.84387 4254.01123
4461.0 0.0002242 854.32037 4029.44092
4335.0 0.0002307 853.79865 3741.66162
4153.0 0.0002408 853.27863 3424.90527
3810.0 0.0002625 852.76044 3106.20996
3442.0 0.0002905 852.24408 2803.64575
3170.0 0.0003155 851.72931 2527.66455
2837.0 0.000352 851.21625 2283.24854
2482.0 0.000403 850.70483 2071.75269
2204.0 0.000454 850.19513 1892.22144
2035.0 0.000491 849.68701 1742.27185
1760.0 0.000568 849.18048 1618.71460
1648.0 0.000607 848.67554 1518.00623
1536.0 0.000651 848.17230 1436.58240
1429.0 0.000700 847.67047 1371.09973
1300.0 0.000769 847.17023 1318.58667
1320.0 0.000758 846.67139 1276.52515
1236.0 0.000809 846.17413 1242.87231
1237.0 0.000808 845.67822 1216.04224
1199.0 0.000834 845.18384 1194.86450
1168.0 0.000856 844.69086 1178.53577
1114.0 0.000898 844.19934 1166.57678
1130.0 0.000885 843.70911 1158.79749
1143.0 0.000875 843.22021 1155.27698
1151.0 0.000869 842.73267 1156.35413
1122.0 0.000891 842.24646 1162.62378
1240.0 0.000806 841.76147 1174.76331
1257.0 0.000796 841.27777 1194.18811
1268.0 0.000789 840.79535 1222.00452
1295.0 0.000772 840.31415 1259.60706
1386.0 0.000722 839.83423 1308.37524
1426.0 0.000701 839.35541 1369.45837
1516.0 0.000660 838.87769 1443.44922
1569.0 0.000637 838.40112 1529.94250
1722.0 0.000581 837.92572 1627.05493
1829.0 0.000547 837.45142 1731.16052
1929.0 0.000518 836.97815 1837.16309
2106.0 0.000475 836.50598 1939.20764
2120.0 0.000472 836.03485 2030.94348
2054.0 0.000487 835.56476 2104.63110
2179.0 0.000459 835.09558 2150.28979
2113.0 0.000473 834.62738 2157.47632
2058.0 0.000486 834.16016 2120.22827
1962.0 0.000510 833.69385 2041.45361
1850.0 0.000541 833.22839 1932.41919
1737.0 0.000576 832.76392 1807.47400
1624.0 0.000616 832.30035 1679.51282
1512.0 0.000661 831.83759 1557.51563
1451.0 0.000689 831.37561 1446.73608
1317.0 0.000759 830.91437 1349.65906
1281.0 0.000781 830.45404 1266.92273
1237.0 0.000808 829.99438 1197.98828
1122.0 0.000891 829.53552 1141.59851
1061.0 0.000943 829.07739 1096.11157
1055.0 0.000948 828.61987 1059.74939
1026.0 0.000975 828.16327 1030.78284
1023.0 0.000978 827.70715 1007.64911
977.0 0.001024 827.25165 989.02368
959.0 0.001043 826.79688 973.83545
996.0 0.001004 826.34265 961.25452
969.0 0.001032 825.88898 949.80804
978.0 0.001022 825.43597 940.75061
910.0 0.001099 824.98346 932.89246
894.0 0.001119 824.53156 925.99402
873.0 0.001145 824.08002 919.87689
939.0 0.001065 823.62903 914.40399
964.0 0.001037 823.17853 909.46698
890.0 0.001124 822.72845 904.97681
876.0 0.001142 822.27887 900.85876
896.0 0.001116 821.82965 895.15741
907.0 0.001103 821.38080 891.60492
886.0 0.001129 820.93250 888.24249
855.0 0.001170 820.48438 885.03809
887.0 0.001127 820.03668 881.98602
907.0 0.001103 819.58929 879.31012
852.0 0.001174 819.14215 876.61108
869.0 0.001151 818.69537 874.11298
919.0 0.001088 818.24878 871.82184
813.0 0.001230 817.80255 869.73480
860.0 0.001163 817.35651 867.83789
895.0 0.001117 816.91071 866.10870
881.0 0.001135 816.46509 864.51764
953.0 0.001049 816.01965 863.03168
892.0 0.001121 815.57440 861.64746
873.0 0.001145 815.12933 860.26227
922.0 0.001085 814.68433 858.86035
843.0 0.001186 814.23944 857.39447
869.0 0.001151 813.79468 855.83832
878.0 0.001139 813.35010 854.19971
903.0 0.001107 812.90552 852.51868
859.0 0.001164 812.46094 850.84552
867.0 0.001153 812.01648 849.22321
897.0 0.001115 811.57196 847.68091
871.0 0.001148 811.12750 846.23383
846.0 0.001182 810.68304 844.88879
833.0 0.001200 810.23853 843.64557
829.0 0.001206 809.79407 842.50037
847.0 0.001181 809.34949 841.44733
842.0 0.001188 808.90485 840.47980
786.0 0.001272 808.46008 839.59113
837.0 0.001195 808.01526 838.77551
860.0 0.001163 807.57031 838.02783
804.0 0.001244 807.12524 837.34485
787.0 0.001271 806.68005 836.72418
866.0 0.001155 806.23468 836.16571
827.0 0.001209 805.78931 835.67017
811.0 0.001233 805.34357 835.23950
826.0 0.001211 804.89771 834.88586
876.0 0.001142 804.45166 834.59723
842.0 0.001188 804.00537 834.38867
864.0 0.001157 803.55878 834.26929
849.0 0.001178 803.11206 834.25049
823.0 0.001215 802.66498 836.03839
839.0 0.001192 802.21777 836.29071
833.0 0.001200 801.77026 836.70850
832.0 0.001202 801.32239 837.33032
842.0 0.001188 800.87421 838.20728
779.0 0.001284 800.42578 839.40649
832.0 0.001202 799.97699 841.01404
848.0 0.001179 799.52783 843.13727
795.0 0.001258 799.07837 845.90424
837.0 0.001195 798.62860 849.46222
824.0 0.001214 798.17841 853.96991
796.0 0.001256 797.72784 859.59039
893.0 0.001120 797.27686 866.47504
868.0 0.001152 796.82550 874.74683
842.0 0.001188 796.37384 884.47351
843.0 0.001186 795.92157 895.62970
870.0 0.001149 795.46906 908.04065
876.0 0.001142 795.01593 921.30170
973.0 0.001028 794.56256 934.70227
951.0 0.001052 794.10852 947.22607
909.0 0.001100 793.65417 957.75604
968.0 0.001033 793.19922 965.50275
979.0 0.001021 792.74396 970.44714
1008.0 0.000992 792.28821 973.41998
964.0 0.001037 791.83179 975.71173
972.0 0.001029 791.37500 978.55042
993.0 0.001007 790.91766 982.70795
1040.0 0.000962 790.45984 988.38629
998.0 0.001002 790.00140 995.29626
1058.0 0.000945 789.54254 1002.83722
1043.0 0.000959 789.08319 1010.59442
999.0 0.001001 788.62311 1016.99420
969.0 0.001032 788.16266 1021.19012
991.0 0.001009 787.70142 1021.65204
1031.0 0.000970 787.23987 1016.89178
975.0 0.001026 786.77753 1006.21069
973.0 0.001028 786.31476 990.26385
948.0 0.001055 785.85132 970.78772
914.0 0.001094 785.38745 950.75439
899.0 0.001112 784.92291 930.04266
928.0 0.001078 784.45770 910.70331
907.0 0.001103 783.99200 893.35822
855.0 0.001170 783.52551 878.25830
841.0 0.001189 783.05865 865.96069
852.0 0.001174 782.59094 855.25024
812.0 0.001232 782.12286 846.44592
807.0 0.001239 781.65393 839.28625
761.0 0.001314 781.18457 833.50159
762.0 0.001312 780.71454 828.83508
813.0 0.001230 780.24371 825.05908
811.0 0.001233 779.77252 821.98303
809.0 0.001236 779.30042 819.45355
782.0 0.001279 778.82788 817.35339
755.0 0.001325 778.35455 815.59668
819.0 0.001221 777.88074 814.12274
784.0 0.001276 777.40625 812.89093
792.0 0.001263 776.93097 811.87585
806.0 0.001241 776.45520 811.06464
821.0 0.001218 775.97858 810.45160
760.0 0.001316 775.50159 809.47430
802.0 0.001247 775.02362 809.26886
764.0 0.001309 774.54529 809.27112
769.0 0.001300 774.06610 810.33331
798.0 0.001253 773.58636 810.76013
814.0 0.001229 773.10608 811.37463
791.0 0.001264 772.62488 812.14496
815.0 0.001227 772.14325 813.02753
798.0 0.001253 771.66077 813.97101
817.0 0.001224 771.17780 814.92072
776.0 0.001289 770.69403 815.80988
819.0 0.001221 770.20978 816.55988
808.0 0.001238 769.72467 817.10052
747.0 0.001339 769.23907 817.41803
792.0 0.001263 768.75287 817.72131
829.0 0.001206 768.26587 817.88831
835.0 0.001198 767.77832 818.22412
835.0 0.001198 767.28998 818.89429
814.0 0.001229 766.80115 820.05017
776.0 0.001289 766.31152 821.84283
810.0 0.001235 765.82147 824.44019
816.0 0.001225 765.33075 828.04541
817.0 0.001224 764.83923 832.91132
849.0 0.001178 764.34723 839.35254
823.0 0.001215 763.85443 847.74921
838.0 0.001193 763.36121 858.54645
863.0 0.001159 762.86719 872.23553
868.0 0.001152 762.37274 889.32367
905.0 0.001105 761.87744 910.27539
939.0 0.001065 761.38177 935.42633
965.0 0.001036 760.88544 964.85022
1030.0 0.000971 760.38837 998.19171
1067.0 0.000937 759.89087 1034.49585
1083.0 0.000923 759.39258 1072.12756
1102.0 0.000907 758.89392 1108.88416
1188.0 0.000842 758.39447 1142.21631
1244.0 0.000804 757.89459 1169.32935
1201.0 0.000833 757.39398 1187.12073
1158.0 0.000864 756.89301 1192.47473
1104.0 0.000906 756.39148 1183.37646
1153.0 0.000867 755.88916 1160.27515
1025.0 0.000976 755.38654 1126.34985
1030.0 0.000971 754.88312 1086.24756
997.0 0.001003 754.37939 1044.40100
975.0 0.001026 753.87494 1004.07043
918.0 0.001089 753.37012 967.22864
979.0 0.001021 752.86481 934.84406
866.0 0.001155 752.35876 907.20947
881.0 0.001135 751.85242 884.19055
836.0 0.001196 751.34540 865.39380
857.0 0.001167 750.83801 850.28741
800.0 0.001250 750.33002 838.28564
815.0 0.001227 749.82172 828.81378
809.0 0.001236 749.31274 821.34882
790.0 0.001266 748.80353 815.44556
751.0 0.001332 748.29382 810.74274
829.0 0.001206 747.78345 804.58514
864.0 0.001157 747.27289 801.53564
828.0 0.001208 746.76166 799.04852
795.0 0.001258 746.25024 797.02069
798.0 0.001253 745.73816 795.38373
771.0 0.001297 745.22589 794.09790
762.0 0.001312 744.71301 793.14368
754.0 0.001326 744.19995 792.52075
829.0 0.001206 743.68652 792.24231
795.0 0.001258 743.17249 791.42883
782.0 0.001279 742.65833 792.05151
773.0 0.001294 742.14355 793.01788
819.0 0.001221 741.62866 794.48297
804.0 0.001244 741.11328 796.48315
784.0 0.001276 740.59772 799.03180
744.0 0.001344 740.08185 802.10242
779.0 0.001284 739.56549 805.61084
852.0 0.001174 739.04901 809.41077
813.0 0.001230 738.53204 813.31146
747.0 0.001339 738.01501 817.10388
784.0 0.001276 737.49750 820.54681
828.0 0.001208 736.97992 823.33844
810.0 0.001235 736.46191 825.14984
854.0 0.001171 735.94385 825.79596
846.0 0.001182 735.42554 825.41168
805.0 0.001242 734.90686 824.45197
792.0 0.001263 734.38818 823.51929
814.0 0.001229 733.86908 823.18628
770.0 0.001299 733.34991 823.93628
840.0 0.001190 732.83051 826.33850
875.0 0.001143 732.31104 830.44971
815.0 0.001227 731.79126 836.79938
799.0 0.001252 731.27155 845.76147
789.0 0.001267 730.75165 857.70154
848.0 0.001179 730.23151 872.94800
856.0 0.001168 729.71136 891.74561
864.0 0.001157 729.19098 914.18683
908.0 0.001101 728.67072 940.10901
935.0 0.001070 728.15015 968.95135
1002.0 0.000998 727.62976 999.51996
980.0 0.001020 727.10931 1029.72852
1031.0 0.000970 726.58856 1056.45959
1055.0 0.000948 726.06805 1076.16565
1109.0 0.000902 725.54730 1084.97339
1109.0 0.000902 725.02673 1081.72534
1059.0 0.000944 724.50598 1067.71753
1006.0 0.000994 723.98541 1046.22144
1027.0 0.000974 723.46472 1020.97510
993.0 0.001007 722.94421 995.03302
980.0 0.001020 722.42383 970.47278
1011.0 0.000989 721.90326 948.54181
886.0 0.001129 721.38300 929.92444
916.0 0.001092 720.86261 914.92383
886.0 0.001129 720.34253 903.58105
909.0 0.001100 719.82239 895.73840
825.0 0.001212 719.30255 891.16254
886.0 0.001129 718.78265 889.57343
858.0 0.001166 718.26306 890.71924
871.0 0.001148 717.74365 894.41541
863.0 0.001159 717.22424 900.57898
830.0 0.001205 716.70520 909.25806
889.0 0.001125 716.18616 920.65808
902.0 0.001109 715.66754 935.17194
895.0 0.001117 715.14899 953.41388
944.0 0.001059 714.63080 976.25476
940.0 0.001064 714.11285 1004.85480
973.0 0.001028 713.59503 1040.68555
979.0 0.001021 713.07764 1085.52478
1073.0 0.000932 712.56030 1141.41638
1062.0 0.000942 712.04352 1210.58252
1277.0 0.000783 711.52686 1295.27307
1264.0 0.000791 711.01068 1397.55579
1401.0 0.000714 710.49463 1519.02441
1605.0 0.000623 709.97913 1660.39893
1794.0 0.000557 709.46405 1820.95325
1934.0 0.000517 708.94904 1997.60974
2026.0 0.000494 708.43469 2183.72144
2223.0 0.000450 707.92047 2367.55493
2416.0 0.000414 707.40692 2531.43237
2528.0 0.000396 706.89362 2653.25586
2659.0 0.000376 706.38086 2712.05322
2700.0 0.000370 705.86841 2696.27197
2670.0 0.000375 705.35657 2609.43262
2577.0 0.000388 704.84521 2468.33740
2524.0 0.000396 704.33417 2295.43872
2398.0 0.000417 703.82385 2111.32080
2174.0 0.000460 703.31378 1931.03748
2039.0 0.000490 702.80438 1763.91919
1772.0 0.000564 702.29535 1614.88489
1619.0 0.000618 701.78705 1485.88342
1510.0 0.000662 701.27936 1376.98523
1435.0 0.000697 700.77203 1287.11328
1308.0 0.000765 700.26544 1214.54211
1165.0 0.000858 699.75922 1157.25281
1244.0 0.000804 699.25385 1113.19958
1162.0 0.000861 698.74890 1080.51099
1100.0 0.000909 698.24475 1057.74426
1101.0 0.000908 697.74103 1043.52380
1030.0 0.000971 697.23816 1037.24976
1087.0 0.000920 696.73596 1038.65198
1066.0 0.000938 696.23419 1047.86597
1068.0 0.000936 695.73334 1065.36816
1128.0 0.000887 695.23297 1091.87390
1139.0 0.000878 694.73352 1128.20837
1259.0 0.000794 694.23456 1175.13074
1363.0 0.000734 693.73657 1233.07996
1384.0 0.000723 693.23907 1301.82849
1364.0 0.000733 692.74255 1380.07825
1510.0 0.000662 692.24683 1465.20837
1598.0 0.000626 691.75159 1553.42957
1657.0 0.000604 691.25739 1640.24292
1655.0 0.000604 690.76379 1720.53442
1721.0 0.000581 690.27118 1788.07507
1683.0 0.000594 689.77917 1835.83264
1761.0 0.000568 689.28821 1858.70435
1825.0 0.000548 688.79810 1857.29395
1841.0 0.000543 688.30859 1838.79053
1745.0 0.000573 687.82019 1813.64856
1825.0 0.000548 687.33240 1790.91528
1718.0 0.000582 686.84570 1775.27612
1783.0 0.000561 686.35974 1766.11597
1719.0 0.000582 685.87482 1757.84668
1712.0 0.000584 685.39069 1741.50598
1628.0 0.000614 684.90759 1708.13953
1640.0 0.000610 684.42542 1653.07117
1599.0 0.000625 683.94403 1578.22339
1496.0 0.000668 683.46375 1490.58435
1480.0 0.000676 682.98425 1398.51648
1372.0 0.000729 682.50586 1308.86487
1331.0 0.000751 682.02838 1226.02661
1180.0 0.000847 681.55194 1152.26404
1135.0 0.000881 681.07635 1088.38623
1129.0 0.000886 680.60199 1034.28540
1107.0 0.000903 680.12860 989.30896
1043.0 0.000959 679.65607 952.49420
973.0 0.001028 679.18469 922.73248
1022.0 0.000978 678.71423 898.88843
894.0 0.001119 678.24500 879.88904
949.0 0.001054 677.77661 864.59558
879.0 0.001138 677.30945 852.57153
848.0 0.001179 676.84338 842.98083
832.0 0.001202 676.37823 835.31702
853.0 0.001172 675.91431 829.19922
865.0 0.001156 675.45135 824.34753
813.0 0.001230 674.98962 820.55988
800.0 0.001250 674.52887 817.69458
833.0 0.001200 674.06934 815.65460
802.0 0.001247 673.61084 814.37598
816.0 0.001225 673.15363 813.81946
774.0 0.001292 672.69751 813.96454
790.0 0.001266 672.24243 814.80603
802.0 0.001247 671.78864 816.35229
782.0 0.001279 671.33582 818.62573
769.0 0.001300 670.88434 821.66388
793.0 0.001261 670.43390 825.51971
830.0 0.001205 669.98480 830.26770
851.0 0.001175 669.53668 836.00592
847.0 0.001181 669.08997 842.86377
839.0 0.001192 668.64441 851.00903
797.0 0.001255 668.19989 860.65808
890.0 0.001124 667.75677 872.08716
847.0 0.001181 667.31470 885.64398
893.0 0.001120 666.87402 901.76276
886.0 0.001129 666.43439 920.97565
858.0 0.001166 665.99615 943.92560
967.0 0.001034 665.55914 971.37457
985.0 0.001015 665.12323 1004.21039
960.0 0.001042 664.68878 1043.44690
1021.0 0.000979 664.25531 1090.21594
1065.0 0.000939 663.82330 1145.74231
1114.0 0.000898 663.39246 1211.29248
1192.0 0.000839 662.96295 1288.07166
1285.0 0.000778 662.53461 1377.03674
1369.0 0.000730 662.10767 1478.60779
1453.0 0.000688 661.68201 1592.27368
1565.0 0.000639 661.25745 1716.21887
1750.0 0.000571 660.83435 1847.24670
1859.0 0.000538 660.41241 1981.34680
2060.0 0.000485 659.99188 2114.94824
2245.0 0.000445 659.57251 2246.14917
2385.0 0.000419 659.15460 2374.70752
2493.0 0.000401 658.73779 2500.17822
2744.0 0.000364 658.32251 2618.96655
2827.0 0.000354 657.90851 2721.98291
2794.0 0.000358 657.49567 2794.59546
2855.0 0.0003503 657.08423 2820.23145
2895.0 0.0003454 656.67401 2786.96753
2708.0 0.000369 656.26526 2693.57666
2602.0 0.000384 655.85767 2550.60400
2513.0 0.000398 655.45154 2375.75610
2309.0 0.000433 655.04675 2187.34961
2205.0 0.000454 654.64313 2000.06519
2002.0 0.000500 654.24097 1823.60803
1915.0 0.000522 653.83997 1663.38196
1675.0 0.000597 653.44049 1521.72302
1509.0 0.000663 653.04218 1398.99084
1409.0 0.000710 652.64532 1294.34521
1279.0 0.000782 652.24963 1206.25891
1207.0 0.000829 651.85547 1132.84924
1118.0 0.000894 651.46265 1072.10962
1059.0 0.000944 651.07092 1022.06641
986.0 0.001014 650.68079 980.88708
964.0 0.001037 650.29175 946.94684
928.0 0.001078 649.90424 918.85913
855.0 0.001170 649.51788 895.47760
820.0 0.001220 649.13300 875.88165
799.0 0.001252 648.74933 859.34485
776.0 0.001289 648.36713 845.30255
815.0 0.001227 647.98627 833.08551
781.0 0.001280 647.60657 822.80695
791.0 0.001264 647.22833 813.95782
724.0 0.001381 646.85132 806.31244
746.0 0.001340 646.47571 799.68658
748.0 0.001337 646.10132 793.92279
753.0 0.001328 645.72839 788.88611
775.0 0.001290 645.35675 784.47913
803.0 0.001245 644.98633 780.67365
789.0 0.001267 644.61737 777.52435
736.0 0.001359 644.24957 775.14972
750.0 0.001333 643.88318 773.70416
758.0 0.001319 643.51801 773.37158
786.0 0.001272 643.15424 774.37616
807.0 0.001239 642.79169 777.00635
786.0 0.001272 642.43054 781.63776
772.0 0.001295 642.07074 788.74945
796.0 0.001256 641.71204 798.93018
835.0 0.001198 641.35480 812.86652
843.0 0.001186 640.99866 831.38495
822.0 0.001217 640.64404 855.08948
901.0 0.001110 640.29047 884.69720
942.0 0.001062 639.93835 920.65405
1020.0 0.000980 639.58734 963.00116
1041.0 0.000961 639.23773 1011.12885
1085.0 0.000922 638.88947 1063.39514
1124.0 0.000890 638.54224 1116.61072
1131.0 0.000884 638.19647 1165.81848
1186.0 0.000843 637.85175 1203.52124
1250.0 0.000800 637.50848 1222.73718
1156.0 0.000865 637.16632 1219.02686
1217.0 0.000822 636.82544 1193.07532
1150.0 0.000870 636.48590 1150.24609
1185.0 0.000844 636.14740 1097.82922
1181.0 0.000847 635.81024 1042.39209
1108.0 0.000903 635.47418 988.60144
1046.0 0.000956 635.13947 939.24078
1003.0 0.000997 634.80585 895.66858
983.0 0.001017 634.47351 858.28259
921.0 0.001086 634.14227 826.86841
841.0 0.001189 633.81232 800.85760
836.0 0.001196 633.48358 779.52057
794.0 0.001259 633.15588 762.10687
796.0 0.001256 632.82947 747.92242
835.0 0.001198 632.50415 736.35931
756.0 0.001323 632.18005 726.90106
741.0 0.001350 631.85699 719.12115
726.0 0.001377 631.53516 712.67993
727.0 0.001376 631.21442 707.31384
708.0 0.001412 630.89490 702.82465
752.0 0.001330 630.57648 699.06500
766.0 0.001305 630.25909 695.92810
721.0 0.001387 629.94287 693.33606
683.0 0.001464 629.62769 691.23065
743.0 0.001346 629.31372 689.56812
696.0 0.001437 629.00067 688.31244
704.0 0.001420 628.68878 687.43060
695.0 0.001439 628.37805 686.88745
722.0 0.001385 628.06824 686.63556
698.0 0.001433 627.75958 686.61139
680.0 0.001471 627.45190 686.73126
680.0 0.001471 627.14532 686.98840
676.0 0.001479 626.83966 687.14435
675.0 0.001481 626.53516 687.27924
657.0 0.001522 626.23151 687.47046
714.0 0.001401 625.92902 687.85883
658.0 0.001520 625.62750 688.61285
676.0 0.001479 625.32684 689.90179
668.0 0.001497 625.02734 691.88934
655.0 0.001527 624.72864 694.73694
697.0 0.001435 624.43103 698.61230
716.0 0.001397 624.13428 703.69019
650.0 0.001538 623.83856 710.15472
650.0 0.001538 623.54364 718.19110
704.0 0.001420 623.24976 727.97711
794.0 0.001259 622.95679 739.66608
746.0 0.001340 622.66461 753.55969
805.0 0.001242 622.37347 769.28094
808.0 0.001238 622.08313 786.89471
820.0 0.001220 621.79370 804.37286
828.0 0.001208 621.50507 824.32971
806.0 0.001241 621.21741 843.88867
841.0 0.001189 620.93054 861.32544
865.0 0.001156 620.64447 874.55054
880.0 0.001136 620.35931 881.56085
844.0 0.001185 620.07483 881.09442
866.0 0.001155 619.79132 873.13959
893.0 0.001120 619.50842 858.93799
901.0 0.001110 619.22650 840.48431
872.0 0.001147 618.94519 819.86786
839.0 0.001192 618.66479 798.81476
836.0 0.001196 618.38507 778.52838
807.0 0.001239 618.10608 759.73175
802.0 0.001247 617.82788 742.80560
778.0 0.001285 617.55029 727.88434
748.0 0.001337 617.27356 715.04095
701.0 0.001427 616.99738 704.00586
674.0 0.001484 616.72198 694.96252
669.0 0.001495 616.44720 687.18811
700.0 0.001429 616.17322 680.72284
682.0 0.001466 615.89990 675.32776
629.0 0.001590 615.62708 670.75555
654.0 0.001529 615.35498 666.77112
641.0 0.001560 615.08344 663.16058
623.0 0.001605 614.81262 659.79999
648.0 0.001543 614.54236 656.63812
665.0 0.001504 614.27271 653.67700
689.0 0.001451 614.00366 650.93536
632.0 0.001582 613.73511 648.42468
661.0 0.001513 613.46716 646.14459
629.0 0.001590 613.19971 644.08527
668.0 0.001497 612.93286 642.25049
628.0 0.001592 612.66650 640.58154
664.0 0.001506 612.40076 639.07916
659.0 0.001517 612.13531 637.72321
639.0 0.001565 611.87054 636.49585
631.0 0.001585 611.60626 635.37982
640.0 0.001563 611.34235 634.36017
605.0 0.001653 611.07898 633.42407
603.0 0.001658 610.81598 632.56049
606.0 0.001650 610.55353 631.76086
594.0 0.001684 610.29132 631.01807
651.0 0.001536 610.02972 630.32635
580.0 0.001724 609.76837 629.68140
623.0 0.001605 609.50757 629.07996
644.0 0.001553 609.24713 628.51947
663.0 0.001508 608.98694 627.99786
639.0 0.001565 608.72717 627.51483
641.0 0.001560 608.46771 627.07001
631.0 0.001585 608.20868 626.66412
611.0 0.001637 607.94989 626.29858
616.0 0.001623 607.69147 625.97632
599.0 0.001669 607.43335 625.85242
595.0 0.001681 607.17548 625.63037
632.0 0.001582 606.91791 625.46619
639.0 0.001565 606.66058 625.36682
600.0 0.001667 606.40356 625.34039
620.0 0.001613 606.14673 625.39471
627.0 0.001595 605.89026 625.53833
617.0 0.001621 605.63385 625.77582
620.0 0.001613 605.37775 626.11023
638.0 0.001567 605.12189 626.53619
583.0 0.001715 604.86615 627.03937
607.0 0.001647 604.61066 627.59064
620.0 0.001613 604.35522 628.14752
620.0 0.001613 604.10004 628.65710
574.0 0.001742 603.84497 629.06287
618.0 0.001618 603.59009 629.31494
604.0 0.001656 603.33521 629.37250
652.0 0.001534 603.08057 629.21173
573.0 0.001745 602.82605 628.83960
610.0 0.001639 602.57153 628.30133
639.0 0.001565 602.31714 627.66998
627.0 0.001595 602.06281 627.02466
593.0 0.001686 601.80859 626.43085
650.0 0.001538 601.55432 625.93280
610.0 0.001639 601.30023 625.55804
623.0 0.001605 601.04614 625.32153
580.0 0.001724 600.79199 625.22601
586.0 0.001706 600.53790 625.27527
641.0 0.001560 600.28375 625.55298
641.0 0.001560 600.02972 625.89441
599.0 0.001669 599.77551 626.38373
575.0 0.001739 599.52142 627.02667
632.0 0.001582 599.26715 627.83221
596.0 0.001678 599.01300 628.81561
596.0 0.001678 598.75873 629.99841
654.0 0.001529 598.50427 631.41156
623.0 0.001605 598.24988 633.09875
645.0 0.001550 597.99530 635.11749
650.0 0.001538 597.74072 637.55804
628.0 0.001592 597.48590 640.49585
648.0 0.001543 597.23108 644.07245
604.0 0.001656 596.97607 648.44647
613.0 0.001631 596.72095 653.81122
653.0 0.001531 596.46576 660.39014
687.0 0.001456 596.21027 668.43311
618.0 0.001618 595.95471 678.20587
696.0 0.001437 595.69891 689.97302
657.0 0.001522 595.44305 703.97479
668.0 0.001497 595.18689 720.39209
749.0 0.001335 594.93060 739.29608
753.0 0.001328 594.67407 760.56982
777.0 0.001287 594.41730 783.78687
800.0 0.001250 594.16034 808.04401
789.0 0.001267 593.90308 831.77820
810.0 0.001235 593.64569 852.69611
840.0 0.001190 593.38794 868.02039
869.0 0.001151 593.13000 875.21729
848.0 0.001179 592.87177 872.98444
861.0 0.001161 592.61328 861.85797
870.0 0.001149 592.35455 843.97290
852.0 0.001174 592.09540 822.13953
804.0 0.001244 591.83606 798.95184
805.0 0.001242 591.57635 776.57135
792.0 0.001263 591.31641 755.73560
808.0 0.001238 591.05609 737.33734
728.0 0.001374 590.79547 721.66028
689.0 0.001451 590.53442 708.75726
673.0 0.001486 590.27319 698.54376
679.0 0.001473 590.01160 690.85748
641.0 0.001560 589.74951 685.49670
687.0 0.001456 589.48718 682.24255
670.0 0.001493 589.22437 680.87256
682.0 0.001466 588.96130 681.16644
640.0 0.001563 588.69775 682.90332
663.0 0.001508 588.43390 685.86353
662.0 0.001511 588.16968 689.82916
685.0 0.001460 587.90491 694.61566
741.0 0.001350 587.63989 700.13770
727.0 0.001376 587.37433 706.50244
746.0 0.001340 587.10846 714.05463
689.0 0.001451 586.84204 723.31726
731.0 0.001368 586.57532 734.85394
747.0 0.001339 586.30804 749.13342
763.0 0.001311 586.04047 766.45569
819.0 0.001221 585.77240 786.90021
840.0 0.001190 585.50378 810.23584
804.0 0.001244 585.23486 835.71277
857.0 0.001167 584.96533 861.79291
875.0 0.001143 584.69543 885.71924
891.0 0.001122 584.42499 903.87878
857.0 0.001167 584.15411 912.49573
877.0 0.001140 583.88269 909.20178
927.0 0.001079 583.61096 894.26355
843.0 0.001186 583.33868 870.42719
860.0 0.001163 583.06580 841.53876
827.0 0.001209 582.79254 811.11560
827.0 0.001209 582.51868 781.66272
776.0 0.001289 582.24438 754.66321
763.0 0.001311 581.96954 730.83557
720.0 0.001389 581.69427 710.40430
692.0 0.001445 581.41846 693.29193
677.0 0.001477 581.14209 678.90363
674.0 0.001484 580.86523 667.57971
689.0 0.001451 580.58777 658.59338
670.0 0.001493 580.30994 651.56958
660.0 0.001515 580.03143 646.16589
624.0 0.001603 579.75250 642.09418
649.0 0.001541 579.47296 639.12665
583.0 0.001715 579.19293 637.09686
649.0 0.001541 578.91241 634.48322
615.0 0.001626 578.63123 634.07654
599.0 0.001669 578.34961 634.44452
607.0 0.001647 578.06738 635.62079
610.0 0.001639 577.78473 637.66882
618.0 0.001618 577.50134 640.67456
617.0 0.001621 577.21759 644.73358
664.0 0.001506 576.93317 649.94867
645.0 0.001550 576.64832 656.37366
646.0 0.001548 576.36285 664.04895
649.0 0.001541 576.07678 672.92719
657.0 0.001522 575.79028 682.82898
690.0 0.001449 575.50311 693.36884
706.0 0.001416 575.21552 703.88574
651.0 0.001536 574.92725 713.44427
705.0 0.001418 574.63849 721.01544
673.0 0.001486 574.34924 725.86963
678.0 0.001475 574.05927 727.88501
698.0 0.001433 573.76892 728.11017
735.0 0.001361 573.47791 727.81250
690.0 0.001449 573.18640 728.46942
753.0 0.001328 572.89429 731.33521
745.0 0.001342 572.60168 737.32562
727.0 0.001376 572.30853 747.01855
716.0 0.001397 572.01483 760.67114
776.0 0.001289 571.72064 778.18420
792.0 0.001263 571.42578 798.99030
855.0 0.001170 571.13049 821.85779
832.0 0.001202 570.83453 844.68756
852.0 0.001174 570.53821 864.52911
882.0 0.001134 570.24121 878.14941
872.0 0.001147 569.94373 883.23511
881.0 0.001135 569.64569 879.55811
895.0 0.001117 569.34717 869.11072
867.0 0.001153 569.04816 855.05829
861.0 0.001161 568.74854 840.41211
846.0 0.001182 568.44843 827.25470
831.0 0.001203 568.14777 816.54285
871.0 0.001148 567.84668 808.20911
801.0 0.001248 567.54492 801.34528
786.0 0.001272 567.24280 794.48242
776.0 0.001289 566.94019 786.05499
800.0 0.001250 566.63696 774.98438
731.0 0.001368 566.33331 761.09741
711.0 0.001406 566.02905 745.09143
727.0 0.001376 565.72443 728.10809
705.0 0.001418 565.41925 711.26129
713.0 0.001403 565.11365 695.37451
676.0 0.001479 564.80743 680.93542
688.0 0.001453 564.50092 668.16962
693.0 0.001443 564.19391 657.42908
609.0 0.001642 563.88629 648.07037
620.0 0.001613 563.57843 640.29315
593.0 0.001686 563.26990 633.97650
612.0 0.001634 562.96106 628.99542
605.0 0.001653 562.65167 625.22992
602.0 0.001661 562.34192 622.57123
638.0 0.001567 562.03168 620.92212
591.0 0.001692 561.72107 620.19513
562.0 0.001779 561.41010 620.30511
576.0 0.001736 561.09851 621.15729
611.0 0.001637 560.78668 622.62640
598.0 0.001672 560.47437 624.52692
595.0 0.001681 560.16174 626.58691
609.0 0.001642 559.84851 628.49231
600.0 0.001667 559.53516 629.79346
577.0 0.001733 559.22131 630.31738
589.0 0.001698 558.90704 630.13312
590.0 0.001695 558.59247 629.58862
576.0 0.001736 558.27747 629.16785
625.0 0.001600 557.96222 629.33984
619.0 0.001616 557.64648 630.48309
622.0 0.001608 557.33051 632.87994
687.0 0.001456 557.01416 636.73297
657.0 0.001522 556.69757 642.17725
680.0 0.001471 556.38062 649.27502
684.0 0.001462 556.06329 657.99347
673.0 0.001486 555.74573 668.15491
687.0 0.001456 555.42780 679.35980
720.0 0.001389 555.10968 690.88690
723.0 0.001383 554.79120 701.62457
720.0 0.001389 554.47253 710.14948
720.0 0.001389 554.15350 715.05994
722.0 0.001385 553.83429 715.51184
697.0 0.001435 553.51489 711.61090
753.0 0.001328 553.19513 704.32874
721.0 0.001387 552.87524 695.01453
663.0 0.001508 552.55499 684.88190
639.0 0.001565 552.23468 674.78131
687.0 0.001456 551.91406 665.22052
691.0 0.001447 551.59332 656.51483
642.0 0.001558 551.27246 648.88684
658.0 0.001520 550.95123 642.49194
628.0 0.001592 550.63000 637.41583
585.0 0.001709 550.30853 633.67365
623.0 0.001605 549.98694 631.23431
615.0 0.001626 549.66516 630.04480
658.0 0.001520 549.34338 630.05408
579.0 0.001727 549.02130 631.23462
605.0 0.001653 548.69928 633.58923
583.0 0.001715 548.37714 637.17151
615.0 0.001626 548.05481 642.08655
600.0 0.001667 547.73248 648.50098
580.0 0.001724 547.41003 656.64807
642.0 0.001558 547.08759 666.83014
661.0 0.001513 546.76495 679.41705
697.0 0.001435 546.44244 694.84088
700.0 0.001429 546.11981 713.31793
710.0 0.001408 545.79724 735.88055
784.0 0.001276 545.47467 762.75629
827.0 0.001209 545.15198 794.37360
842.0 0.001188 544.82941 831.01727
916.0 0.001092 544.50677 872.70648
932.0 0.001073 544.18427 919.00964
952.0 0.001050 543.86169 968.77295
1085.0 0.000922 543.53931 1019.77216
1109.0 0.000902 543.21698 1068.71899
1122.0 0.000891 542.89465 1109.99060
1085.0 0.000922 542.57245 1138.24036
1182.0 0.000846 542.25031 1148.72058
1087.0 0.000920 541.92834 1139.47021
1091.0 0.000917 541.60638 1112.21277
1096.0 0.000912 541.28473 1071.56592
1094.0 0.000914 540.96307 1023.19690
1062.0 0.000942 540.64166 972.18799
937.0 0.001067 540.32043 922.26056
862.0 0.001160 539.99927 875.74280
870.0 0.001149 539.67841 833.87354
812.0 0.001232 539.35767 797.15271
783.0 0.001277 539.03723 765.62018
842.0 0.001188 538.71692 739.05029
736.0 0.001359 538.39697 717.07758
702.0 0.001425 538.07709 699.27832
684.0 0.001462 537.75763 685.22595
692.0 0.001445 537.43848 674.52374
693.0 0.001443 537.11945 666.82520
669.0 0.001495 536.80078 661.84656
689.0 0.001451 536.48236 659.34332
646.0 0.001548 536.16437 659.12463
641.0 0.001560 535.84662 661.01318
594.0 0.001684 535.52930 664.81152
666.0 0.001502 535.21234 670.25232
703.0 0.001422 534.89563 676.92657
658.0 0.001520 534.57941 684.20514
660.0 0.001515 534.26349 691.18097
675.0 0.001481 533.94806 696.70642
675.0 0.001481 533.63293 699.59735
672.0 0.001488 533.31836 699.02307
685.0 0.001460 533.00409 694.86359
671.0 0.001490 532.69043 687.77338
700.0 0.001429 532.37720 678.88214
678.0 0.001475 532.06433 669.36511
636.0 0.001572 531.75201 660.14075
678.0 0.001475 531.44012 651.76715
665.0 0.001504 531.12891 644.46576
688.0 0.001453 530.81799 638.18994
625.0 0.001600 530.50781 632.86041
624.0 0.001603 530.19806 627.91821
610.0 0.001639 529.88898 623.32043
606.0 0.001650 529.58044 619.05951
626.0 0.001597 529.27234 615.28412
625.0 0.001600 528.96503 612.21112
584.0 0.001712 528.65814 610.04694
609.0 0.001642 528.35205 608.96460
542.0 0.001845 528.04639 609.11908
583.0 0.001715 527.74152 610.67548
598.0 0.001672 527.43732 613.83136
619.0 0.001616 527.13367 618.83209
614.0 0.001629 526.83081 625.97546
608.0 0.001645 526.52856 635.60504
647.0 0.001546 526.22711 648.09521
650.0 0.001538 525.92621 663.82031
679.0 0.001473 525.62616 683.11292
673.0 0.001486 525.32678 706.19904
759.0 0.001318 525.02826 733.10321
815.0 0.001227 524.73047 763.50452
814.0 0.001229 524.43335 796.51544
836.0 0.001196 524.13708 830.38409
854.0 0.001171 523.84155 862.28253
874.0 0.001144 523.54694 888.04535
937.0 0.001067 523.25299 903.34448
954.0 0.001048 522.96002 904.95642
932.0 0.001073 522.66779 892.37146
908.0 0.001101 522.37646 868.07587
852.0 0.001174 522.08606 836.31226
850.0 0.001176 521.79639 801.38959
847.0 0.001181 521.50775 766.62585
790.0 0.001266 521.21985 734.12219
758.0 0.001319 520.93298 704.99280
744.0 0.001344 520.64697 679.68494
738.0 0.001355 520.36194 658.24030
656.0 0.001524 520.07788 640.46674
653.0 0.001531 519.79468 626.04291
642.0 0.001558 519.51251 614.59662
615.0 0.001626 519.23126 605.83386
625.0 0.001600 518.95105 599.21655
614.0 0.001629 518.67175 594.51331
604.0 0.001656 518.39355 591.45203
567.0 0.001764 518.11627 589.80420
579.0 0.001727 517.84015 589.37372
606.0 0.001650 517.56506 589.97467
602.0 0.001661 517.29083 591.39972
593.0 0.001686 517.01788 593.48981
589.0 0.001698 516.74579 595.65869
620.0 0.001613 516.47498 597.52936
604.0 0.001656 516.20508 598.54480
573.0 0.001745 515.93640 598.27344
552.0 0.001812 515.66876 596.31360
619.0 0.001616 515.40234 592.88373
571.0 0.001751 515.13702 588.18805
612.0 0.001634 514.87274 582.80908
571.0 0.001751 514.60974 577.22076
572.0 0.001748 514.34772 571.77863
563.0 0.001776 514.08704 566.70667
538.0 0.001859 513.82739 562.12299
550.0 0.001818 513.56903 558.09576
520.0 0.001923 513.31189 554.57990
572.0 0.001748 513.05585 551.57233
551.0 0.001815 512.80115 549.03503
534.0 0.001873 512.54749 546.92279
504.0 0.001984 512.29523 545.19061
524.0 0.001908 512.04407 543.79510
528.0 0.001894 511.79425 542.70007
541.0 0.001848 511.54562 541.87476
521.0 0.001919 511.29834 541.29749
507.0 0.001972 511.05231 540.95532
539.0 0.001855 510.80746 540.84637
519.0 0.001927 510.56406 540.97900
517.0 0.001934 510.32178 541.37323
541.0 0.001848 510.08093 542.24585
546.0 0.001832 509.84131 543.28223
498.0 0.002008 509.60309 544.72748
535.0 0.001869 509.36612 546.66138
548.0 0.001825 509.13058 549.17798
578.0 0.001730 508.89633 552.38251
542.0 0.001845 508.66336 556.38409
573.0 0.001745 508.43188 561.29016
564.0 0.001773 508.20163 567.19800
530.0 0.001887 507.97284 574.18738
606.0 0.001650 507.74533 582.29608
571.0 0.001751 507.51932 591.48090
618.0 0.001618 507.29468 601.54401
631.0 0.001585 507.07138 612.04120
643.0 0.001555 506.84952 622.19250
621.0 0.001610 506.62900 630.87573
625.0 0.001600 506.41000 636.81879
605.0 0.001653 506.19232 639.02911
631.0 0.001585 505.97614 637.26703
617.0 0.001621 505.76135 632.08270
626.0 0.001597 505.54803 624.96350
707.0 0.001414 505.33618 617.15887
653.0 0.001531 505.12567 609.77460
678.0 0.001475 504.91675 603.54358
681.0 0.001468 504.70914 598.85950
644.0 0.001553 504.50311 595.84937
651.0 0.001536 504.29846 594.41492
628.0 0.001592 504.09537 594.23962
625.0 0.001600 503.89368 594.77618
598.0 0.001672 503.69351 595.27924
609.0 0.001642 503.49487 594.95673
593.0 0.001686 503.29761 593.23834
612.0 0.001634 503.10193 590.01111
598.0 0.001672 502.90768 585.62323
554.0 0.001805 502.71503 580.65546
650.0 0.001538 502.52380 575.66565
563.0 0.001776 502.33414 571.04553
593.0 0.001686 502.14597 566.98822
575.0 0.001739 501.95926 563.51343
550.0 0.001818 501.77414 560.50775
594.0 0.001684 501.59048 557.78186
600.0 0.001667 501.40842 555.13788
574.0 0.001742 501.22778 552.44940
576.0 0.001736 501.04877 549.68115
581.0 0.001721 500.87119 546.93024
533.0 0.001876 500.69522 544.28992
514.0 0.001946 500.52081 541.85901
561.0 0.001783 500.34787 539.70447
514.0 0.001946 500.17651 537.85938
510.0 0.001961 500.00665 536.33173
524.0 0.001908 499.83838 535.11505
553.0 0.001808 499.67160 534.19434
521.0 0.001919 499.50641 533.55243
558.0 0.001792 499.34271 533.17340
524.0 0.001908 499.18063 533.04144
510.0 0.001961 499.02008 533.14465
508.0 0.001969 498.86105 533.47528
529.0 0.001890 498.70361 534.02954
529.0 0.001890 498.54764 534.80914
505.0 0.001980 498.39328 535.82227
507.0 0.001972 498.24045 537.08459
535.0 0.001869 498.08920 538.61981
585.0 0.001709 497.93948 540.46411
511.0 0.001957 497.79126 542.66339
474.0 0.002110 497.64468 545.33929
502.0 0.001992 497.49957 548.46735
567.0 0.001764 497.35605 552.21313
522.0 0.001916 497.21405 556.71777
532.0 0.001880 497.07361 562.15607
540.0 0.001852 496.93466 568.73907
574.0 0.001742 496.79733 576.91748
548.0 0.001825 496.66156 586.56653
582.0 0.001718 496.52722 598.19073
609.0 0.001642 496.39453 612.10406
609.0 0.001642 496.26328 628.60614
625.0 0.001600 496.13364 647.95135
679.0 0.001473 496.00543 669.98651
660.0 0.001515 495.87885 695.30115
706.0 0.001416 495.75372 723.24139
762.0 0.001312 495.63016 752.95691
778.0 0.001285 495.50815 782.85760
794.0 0.001259 495.38757 810.45959
791.0 0.001264 495.26859 832.44214
825.0 0.001212 495.15106 845.65509
814.0 0.001229 495.03506 847.75372
799.0 0.001252 494.92053 838.52014
813.0 0.001230 494.80756 819.88318
789.0 0.001267 494.69608 795.05511
734.0 0.001362 494.58603 767.37207
745.0 0.001342 494.47757 739.51788
724.0 0.001381 494.37048 713.29413
736.0 0.001359 494.26492 689.71466
721.0 0.001387 494.16086 669.25763
629.0 0.001590 494.05826 652.04669
640.0 0.001563 493.95709 638.00116
586.0 0.001706 493.85739 626.93402
551.0 0.001815 493.75922 618.62079
548.0 0.001825 493.66238 612.85242
581.0 0.001721 493.56708 609.47809
605.0 0.001653 493.47314 608.42841
614.0 0.001629 493.38071 609.72699
604.0 0.001656 493.28964 613.48657
617.0 0.001621 493.20004 619.90497
623.0 0.001605 493.11185 629.25470
631.0 0.001585 493.02505 641.86627
627.0 0.001595 492.93970 658.10248
690.0 0.001449 492.85568 678.31757
668.0 0.001497 492.77310 702.80127
739.0 0.001353 492.69186 731.76019
730.0 0.001370 492.61206 764.88873
794.0 0.001259 492.53357 801.65515
868.0 0.001152 492.45645 840.42468
876.0 0.001142 492.38071 878.60022
892.0 0.001121 492.30630 912.18927
902.0 0.001109 492.23328 936.30945
928.0 0.001078 492.16150 946.50653
943.0 0.001060 492.09116 940.55243
966.0 0.001035 492.02203 919.52509
925.0 0.001081 491.95428 887.26886
871.0 0.001148 491.88776 848.69165
889.0 0.001125 491.82260 808.18250
798.0 0.001253 491.75873 768.86609
778.0 0.001285 491.69608 732.60284
789.0 0.001267 491.63474 700.29248
714.0 0.001401 491.57465 672.22113
703.0 0.001422 491.51578 648.30322
638.0 0.001567 491.45819 628.24524
642.0 0.001558 491.40182 611.64575
582.0 0.001718 491.34668 598.18744
619.0 0.001616 491.29276 587.16241
602.0 0.001661 491.24002 578.26727
556.0 0.001799 491.18848 571.10425
554.0 0.001805 491.13812 565.31085
591.0 0.001692 491.08893 560.55902
547.0 0.001828 491.04092 556.55792
556.0 0.001799 490.99408 553.06610
549.0 0.001821 490.94839 549.91248
536.0 0.001866 490.90381 547.01318
511.0 0.001957 490.86035 544.33026
541.0 0.001848 490.81802 541.88458
502.0 0.001992 490.77676 539.69312
542.0 0.001845 490.73663 537.75873
569.0 0.001757 490.69757 536.06714
539.0 0.001855 490.65961 534.59076
516.0 0.001938 490.62268 533.30066
531.0 0.001883 490.58679 532.17523
494.0 0.002024 490.55197 531.20801
517.0 0.001934 490.51816 530.40509
509.0 0.001965 490.48538 529.77850
486.0 0.002058 490.45358 529.33875
512.0 0.001953 490.42279 529.09387
523.0 0.001912 490.39297 529.04852
491.0 0.002037 490.36414 529.20496
527.0 0.001898 490.33624 529.17566
510.0 0.001961 490.30933 529.87146
494.0 0.002024 490.28333 530.64130
512.0 0.001953 490.25824 531.61572
468.0 0.002137 490.23407 532.80670
506.0 0.001976 490.21082 534.24719
513.0 0.001949 490.18848 536.00189
539.0 0.001855 490.16693 538.17059
547.0 0.001828 490.14630 540.88293
523.0 0.001912 490.12650 544.29218
529.0 0.001890 490.10754 548.56909
563.0 0.001776 490.08942 553.89514
572.0 0.001748 490.07208 560.45313
558.0 0.001792 490.05557 568.41101
604.0 0.001656 490.03983 577.89734
578.0 0.001730 490.02487 588.96118
631.0 0.001585 490.01065 601.50964
608.0 0.001645 489.99722 615.20764
595.0 0.001681 489.98450 629.34259
620.0 0.001613 489.97250 642.73230
646.0 0.001548 489.96121 653.84418
619.0 0.001616 489.95059 661.30371
689.0 0.001451 489.94070 664.63049
666.0 0.001502 489.93143 664.61957
662.0 0.001511 489.92288 662.98395
687.0 0.001456 489.91492 661.61902
703.0 0.001422 489.90759 662.07928
671.0 0.001490 489.90088 665.43988
693.0 0.001443 489.89478 672.36908
714.0 0.001401 489.88928 683.23145
696.0 0.001437 489.88431 698.16754
811.0 0.001233 489.87994 716.95526
750.0 0.001333 489.87610 739.10388
776.0 0.001289 489.87283 763.61035
818.0 0.001222 489.87003 788.88007
850.0 0.001176 489.86774 812.74194
879.0 0.001138 489.86594 832.70856
835.0 0.001198 489.86462 846.47833
880.0 0.001136 489.86377 852.18201
835.0 0.001198 489.86340 849.82538
851.0 0.001175 489.86340 839.59314
881.0 0.001135 489.86386 822.90540
790.0 0.001266 489.86472 801.91461
838.0 0.001193 489.86597 779.06543
786.0 0.001272 489.86758 756.59406
757.0 0.001321 489.86957 736.15503
792.0 0.001263 489.87195 718.71796
695.0 0.001439 489.87460 704.62469
699.0 0.001431 489.87762 693.68597
704.0 0.001420 489.88092 685.25677
708.0 0.001412 489.88452 678.32104
685.0 0.001460 489.88840 671.66602
657.0 0.001522 489.89255 664.19220
679.0 0.001473 489.89694 655.22827
637.0 0.001570 489.90158 644.87970
601.0 0.001664 489.90643 633.64349
578.0 0.001730 489.91150 622.25800
620.0 0.001613 489.91675 611.37823
569.0 0.001757 489.92218 601.45001
615.0 0.001626 489.92776 592.71222
543.0 0.001842 489.93353 585.25476
589.0 0.001698 489.93942 579.07666
565.0 0.001770 489.94540 574.13049
533.0 0.001876 489.95154 570.34796
516.0 0.001938 489.95773 567.66040
577.0 0.001733 489.96405 566.00580
559.0 0.001789 489.97040 565.36139
525.0 0.001905 489.97678 565.65442
542.0 0.001845 489.98325 566.90448
537.0 0.001862 489.98972 569.12946
519.0 0.001927 489.99619 572.37024
558.0 0.001792 490.00266 576.68347
586.0 0.001706 490.00909 582.13843
595.0 0.001681 490.01550 588.80847
606.0 0.001650 490.02188 596.76184
615.0 0.001626 490.02817 606.05035
602.0 0.001661 490.03439 616.68652
636.0 0.001572 490.04053 628.61035
627.0 0.001595 490.04657 641.62708
615.0 0.001626 490.05249 655.59753
658.0 0.001520 490.05829 669.32635
701.0 0.001427 490.06390 682.12787
697.0 0.001435 490.06940 692.91260
685.0 0.001460 490.07471 700.73096
730.0 0.001370 490.07983 705.12689
717.0 0.001395 490.08475 706.35938
740.0 0.001351 490.08948 705.34387
736.0 0.001359 490.09396 703.34344
768.0 0.001302 490.09821 701.61279
767.0 0.001304 490.10217 701.22815
730.0 0.001370 490.10590 702.65503
787.0 0.001271 490.10934 706.21674
839.0 0.001192 490.11246 711.76770
800.0 0.001250 490.11533 718.76770
768.0 0.001302 490.11783 726.29968
764.0 0.001309 490.12000 733.18268
719.0 0.001391 490.12186 738.25098
757.0 0.001321 490.12332 740.75592
764.0 0.001309 490.12445 740.70032
809.0 0.001236 490.12515 738.87756
768.0 0.001302 490.12546 736.59290
767.0 0.001304 490.12537 735.24744
768.0 0.001302 490.12485 735.99506
760.0 0.001316 490.12387 739.53778
806.0 0.001241 490.12250 746.04517
751.0 0.001332 490.12064 755.17639
787.0 0.001271 490.11832 766.22699
805.0 0.001242 490.11545 778.37292
781.0 0.001280 490.11215 790.81879
760.0 0.001316 490.10831 802.62219
810.0 0.001235 490.10394 812.27130
784.0 0.001276 490.09906 817.49670
795.0 0.001258 490.09363 815.81586
829.0 0.001206 490.08762 805.72131
783.0 0.001277 490.08105 787.64740
816.0 0.001225 490.07388 763.83759
725.0 0.001379 490.06619 737.27026
733.0 0.001364 490.05783 710.57733
691.0 0.001447 490.04889 685.55298
668.0 0.001497 490.03928 663.17780
661.0 0.001513 490.02902 643.84711
611.0 0.001637 490.01816 627.59729
603.0 0.001658 490.00662 614.32538
594.0 0.001684 489.99442 603.64716
578.0 0.001730 489.98151 595.32275
607.0 0.001647 489.96793 589.05774
578.0 0.001730 489.95364 584.58875
577.0 0.001733 489.93866 581.74384
550.0 0.001818 489.92291 580.28033
584.0 0.001712 489.90646 580.14001
593.0 0.001686 489.88922 581.27802
574.0 0.001742 489.87128 583.70142
571.0 0.001751 489.85254 587.46252
554.0 0.001805 489.83304 592.65393
602.0 0.001661 489.81274 599.39874
581.0 0.001721 489.79166 607.84332
580.0 0.001724 489.76974 618.14697
631.0 0.001585 489.74704 630.47113
649.0 0.001541 489.72351 644.95880
664.0 0.001506 489.69916 661.70282
659.0 0.001517 489.67395 680.68451
672.0 0.001488 489.64789 701.69153
714.0 0.001401 489.62100 724.19708
721.0 0.001387 489.59323 747.22278
768.0 0.001302 489.56454 769.22467
768.0 0.001302 489.53503 788.12939
789.0 0.001267 489.50458 801.60309
841.0 0.001189 489.47327 807.61932
868.0 0.001152 489.44101 805.12769
843.0 0.001186 489.40787 794.45319
799.0 0.001252 489.37378 777.16327
740.0 0.001351 489.33875 755.48315
807.0 0.001239 489.30280 731.68951
789.0 0.001267 489.26587 707.60394
714.0 0.001401 489.22803 684.49518
651.0 0.001536 489.18918 663.11633
623.0 0.001605 489.14938 643.83124
622.0 0.001608 489.10861 626.74323
602.0 0.001661 489.06686 611.79456
612.0 0.001634 489.02411 598.83740
556.0 0.001799 488.98035 587.68054
553.0 0.001808 488.93561 578.12048
539.0 0.001855 488.88983 569.95856
515.0 0.001942 488.84305 563.00940
502.0 0.001992 488.79526 557.10474
555.0 0.001802 488.74643 552.09180
525.0 0.001905 488.69656 547.83679
526.0 0.001901 488.64569 544.22290
493.0 0.002028 488.59375 541.15210
517.0 0.001934 488.54071 538.54236
511.0 0.001957 488.48669 536.32745
519.0 0.001927 488.43158 534.45386
533.0 0.001876 488.37540 532.87958
509.0 0.001965 488.31815 531.57184
519.0 0.001927 488.25983 530.50647
511.0 0.001957 488.20041 529.66443
523.0 0.001912 488.13995 529.03418
506.0 0.001976 488.07840 528.60773
515.0 0.001942 488.01569 528.38281
449.0 0.002227 487.95193 528.36255
474.0 0.002110 487.88705 528.55426
511.0 0.001957 487.82111 528.97174
522.0 0.001916 487.75403 529.63641
499.0 0.002004 487.68588 530.57825
478.0 0.002092 487.61658 531.83807
480.0 0.002083 487.54614 533.47052
514.0 0.001946 487.47461 535.54596
512.0 0.001953 487.40195 538.15338
541.0 0.001848 487.32822 541.40253
541.0 0.001848 487.25327 545.42487
561.0 0.001783 487.17725 550.37146
610.0 0.001639 487.10007 556.49518
548.0 0.001825 487.02176 563.80365
599.0 0.001669 486.94235 572.55493
594.0 0.001684 486.86176 582.34198
582.0 0.001718 486.78006 594.39038
578.0 0.001730 486.69720 608.15399
644.0 0.001553 486.61322 623.49542
650.0 0.001538 486.52805 640.04364
661.0 0.001513 486.44177 657.13538
627.0 0.001595 486.35434 673.43250
651.0 0.001536 486.26578 687.34760
697.0 0.001435 486.17606 697.05499
682.0 0.001466 486.08517 701.16162
647.0 0.001546 485.99316 699.35419
707.0 0.001414 485.89999 692.60895
693.0 0.001443 485.80569 682.77332
672.0 0.001488 485.71024 671.85089
680.0 0.001471 485.61365 661.46344
673.0 0.001486 485.51590 652.65338
651.0 0.001536 485.41699 645.93512
653.0 0.001531 485.31696 641.43042
648.0 0.001543 485.21576 639.02600
667.0 0.001499 485.11346 638.45966
589.0 0.001698 485.00998 639.21088
664.0 0.001506 484.90540 640.63544
647.0 0.001546 484.79962 641.81427
629.0 0.001590 484.69275 641.69659
620.0 0.001613 484.58478 639.36853
647.0 0.001546 484.47556 634.36823
630.0 0.001587 484.36530 626.85791
632.0 0.001582 484.25388 617.50531
653.0 0.001531 484.14136 607.19812
562.0 0.001779 484.02765 596.75903
581.0 0.001721 483.91290 586.79480
584.0 0.001712 483.79697 577.67682
569.0 0.001757 483.67999 569.58490
551.0 0.001815 483.56186 562.56995
526.0 0.001901 483.44260 556.60266
530.0 0.001887 483.32227 551.61206
496.0 0.002016 483.20078 547.50885
531.0 0.001883 483.07825 544.20337
539.0 0.001855 482.95456 541.61591
533.0 0.001876 482.82983 539.67999
534.0 0.001873 482.70404 538.41357
506.0 0.001976 482.57709 537.63226
510.0 0.001961 482.44913 537.37860
518.0 0.001931 482.32004 537.63684
531.0 0.001883 482.18991 538.40656
538.0 0.001859 482.05869 539.70276
516.0 0.001938 481.92645 541.57452
491.0 0.002037 481.79309 544.03839
500.0 0.002000 481.65875 547.18024
501.0 0.001996 481.52335 551.08783
497.0 0.002012 481.38687 555.87006
578.0 0.001730 481.24942 561.65570
570.0 0.001754 481.11087 568.70306
569.0 0.001757 480.97131 576.96051
582.0 0.001718 480.83075 586.71271
613.0 0.001631 480.68921 598.13574
608.0 0.001645 480.54660 611.38330
668.0 0.001497 480.40302 626.55084
671.0 0.001490 480.25848 643.62646
666.0 0.001502 480.11288 662.42200
680.0 0.001471 479.96640 682.50745
717.0 0.001395 479.81885 703.18146
742.0 0.001348 479.67041 723.53082
735.0 0.001361 479.52094 742.61072
816.0 0.001225 479.37057 759.67926
765.0 0.001307 479.21930 774.31134
841.0 0.001189 479.06699 786.23767
851.0 0.001175 478.91382 794.98804
756.0 0.001323 478.75967 799.53735
789.0 0.001267 478.60464 798.55023
796.0 0.001256 478.44867 790.91376
804.0 0.001244 478.29187 776.53717
760.0 0.001316 478.13409 756.60437
730.0 0.001370 477.97552 733.16901
776.0 0.001289 477.81604 708.41418
708.0 0.001412 477.65567 684.09216
719.0 0.001391 477.49448 661.33942
660.0 0.001515 477.33240 640.75903
668.0 0.001497 477.16949 622.59259
632.0 0.001582 477.00574 606.85870
607.0 0.001647 476.84122 593.45764
601.0 0.001664 476.67581 582.21814
591.0 0.001692 476.50964 572.96106
540.0 0.001852 476.34271 565.41388
509.0 0.001965 476.17490 559.39587
511.0 0.001957 476.00641 554.71967
536.0 0.001866 475.83707 551.22552
522.0 0.001916 475.66702 548.78522
518.0 0.001931 475.49619 547.30212
505.0 0.001980 475.32465 546.70844
532.0 0.001880 475.15240 546.96277
516.0 0.001938 474.97937 548.04645
525.0 0.001905 474.80569 549.96100
566.0 0.001767 474.63123 552.72601
542.0 0.001845 474.45618 556.37122
562.0 0.001779 474.28033 560.91864
511.0 0.001957 474.10394 566.36279
502.0 0.001992 473.92682 572.64832
579.0 0.001727 473.74905 579.67444
587.0 0.001704 473.57068 587.34424
587.0 0.001704 473.39163 595.66760
615.0 0.001626 473.21204 604.86761
652.0 0.001534 473.03177 615.41101
639.0 0.001565 472.85095 627.91962
686.0 0.001458 472.66949 643.02539
644.0 0.001553 472.48752 661.22705
604.0 0.001656 472.30493 682.63062
745.0 0.001342 472.12186 707.39240
751.0 0.001332 471.93823 734.67340
757.0 0.001321 471.75403 762.95264
733.0 0.001364 471.56937 789.67255
791.0 0.001264 471.38412 811.30530
833.0 0.001200 471.19846 824.04712
825.0 0.001212 471.01224 825.41772
750.0 0.001333 470.82562 814.36554
796.0 0.001256 470.63855 793.17859
753.0 0.001328 470.45096 765.36499
767.0 0.001304 470.26300 734.56952
705.0 0.001418 470.07452 703.67316
705.0 0.001418 469.88574 674.53949
712.0 0.001404 469.69647 648.16699
658.0 0.001520 469.50687 624.95288
601.0 0.001664 469.31683 604.92426
618.0 0.001618 469.12650 587.90082
583.0 0.001715 468.93579 573.59491
535.0 0.001869 468.74469 561.67542
558.0 0.001792 468.55334 551.80347
559.0 0.001789 468.36160 543.66650
556.0 0.001799 468.16962 536.95844
522.0 0.001916 467.97723 531.43549
515.0 0.001942 467.78467 526.88672
482.0 0.002075 467.59177 523.14014
526.0 0.001901 467.39868 520.05957
476.0 0.002101 467.20535 517.54016
502.0 0.001992 467.01172 515.50275
512.0 0.001953 466.81793 513.89191
503.0 0.001988 466.62384 512.67065
476.0 0.002101 466.42966 511.81430
538.0 0.001859 466.23520 511.31659
511.0 0.001957 466.04068 511.18405
522.0 0.001916 465.84598 511.43619
476.0 0.002101 465.65103 512.10754
509.0 0.001965 465.45602 513.24805
459.0 0.002179 465.26083 514.92468
501.0 0.001996 465.06564 517.22131
504.0 0.001984 464.87024 520.23956
501.0 0.001996 464.67484 524.09839
515.0 0.001942 464.47928 528.93024
527.0 0.001898 464.28375 534.87860
523.0 0.001912 464.08817 542.08124
500.0 0.002000 463.89249 550.66736
566.0 0.001767 463.69687 560.72455
570.0 0.001754 463.50113 572.26013
577.0 0.001733 463.30548 585.13873
649.0 0.001541 463.10977 598.99414
598.0 0.001672 462.91418 613.13501
615.0 0.001626 462.71851 626.49561
627.0 0.001595 462.52301 637.71161
618.0 0.001618 462.32758 645.38708
643.0 0.001555 462.13211 648.48059
654.0 0.001529 461.93683 646.74445
660.0 0.001515 461.74155 640.22498
608.0 0.001645 461.54648 629.93665
643.0 0.001555 461.35147 617.07416
615.0 0.001626 461.15665 602.90747
598.0 0.001672 460.96198 588.56152
583.0 0.001715 460.76740 574.87683
547.0 0.001828 460.57306 562.37823
575.0 0.001739 460.37885 551.32562
564.0 0.001773 460.18491 541.79443
552.0 0.001812 459.99109 534.05896
524.0 0.001908 459.79761 527.39563
558.0 0.001792 459.60425 521.98773
550.0 0.001818 459.41119 517.70428
509.0 0.001965 459.21841 514.42664
506.0 0.001976 459.02585 512.05963
517.0 0.001934 458.83359 510.53659
515.0 0.001942 458.64160 509.81625
526.0 0.001901 458.44995 509.87881
486.0 0.002058 458.25858 510.72217
511.0 0.001957 458.06757 512.35846
480.0 0.002083 457.87689 514.79376
548.0 0.001825 457.68658 518.04468
519.0 0.001927 457.49661 522.10522
552.0 0.001812 457.30701 526.92914
532.0 0.001880 457.11783 532.39575
560.0 0.001786 456.92896 538.26764
568.0 0.001761 456.74060 544.14270
552.0 0.001812 456.55255 549.43506
522.0 0.001916 456.36505 553.42474
550.0 0.001818 456.17795 555.41119
529.0 0.001890 455.99124 554.93616
555.0 0.001802 455.80505 551.96710
529.0 0.001890 455.61929 546.90631
556.0 0.001799 455.43408 540.42737
515.0 0.001942 455.24927 533.24786
517.0 0.001934 455.06506 525.96320
511.0 0.001957 454.88132 518.98547
494.0 0.002024 454.69812 512.55524
523.0 0.001912 454.51547 506.78787
498.0 0.002008 454.33331 501.71417
477.0 0.002096 454.15176 497.31741
476.0 0.002101 453.97073 493.55380
504.0 0.001984 453.79034 490.36642
522.0 0.001916 453.61044 487.44022
479.0 0.002088 453.43124 485.22171
500.0 0.002000 453.25256 483.39484
476.0 0.002101 453.07455 481.90082
484.0 0.002066 452.89719 480.68033
487.0 0.002053 452.72040 479.67221
487.0 0.002053 452.54431 478.81226
459.0 0.002179 452.36884 478.03604
489.0 0.002045 452.19403 477.28802
485.0 0.002062 452.01990 476.53375
486.0 0.002058 451.84647 475.76596
444.0 0.002252 451.67374 475.00153
486.0 0.002058 451.50165 474.26984
468.0 0.002137 451.33032 473.60001
458.0 0.002183 451.15964 473.01474
485.0 0.002062 450.98978 472.52847
498.0 0.002008 450.82056 472.14926
452.0 0.002212 450.65216 471.88062
470.0 0.002128 450.48444 471.72290
481.0 0.002079 450.31757 471.67447
487.0 0.002053 450.15143 471.73016
469.0 0.002132 449.98599 471.88016
502.0 0.001992 449.82141 472.10794
473.0 0.002114 449.65759 472.38727
463.0 0.002160 449.49460 472.68359
469.0 0.002132 449.33237 472.96048
493.0 0.002028 449.17099 473.19327
459.0 0.002179 449.01038 473.38168
487.0 0.002053 448.85065 473.55121
459.0 0.002179 448.69174 473.74326
443.0 0.002257 448.53363 474.00146
463.0 0.002160 448.37646 474.36310
508.0 0.001969 448.22003 474.85696
482.0 0.002075 448.06454 475.50732
491.0 0.002037 447.90988 476.33618
483.0 0.002070 447.75613 477.36771
495.0 0.002020 447.60324 478.63022
467.0 0.002141 447.45120 480.15973
499.0 0.002004 447.30014 482.00201
478.0 0.002092 447.14987 484.21362
478.0 0.002092 447.00058 486.86694
487.0 0.002053 446.85214 490.04858
504.0 0.001984 446.70468 493.86273
461.0 0.002169 446.55807 498.42975
542.0 0.001845 446.41245 503.88623
485.0 0.002062 446.26776 510.38031
533.0 0.001876 446.12396 518.06610
529.0 0.001890 445.98111 527.09131
533.0 0.001876 445.83920 537.57922
540.0 0.001852 445.69827 549.59485
538.0 0.001859 445.55823 562.81665
593.0 0.001686 445.41922 577.53687
571.0 0.001751 445.28113 592.94080
610.0 0.001639 445.14404 608.12067
612.0 0.001634 445.00790 621.82928
653.0 0.001531 444.87271 632.81116
662.0 0.001511 444.73856 640.20819
675.0 0.001481 444.60532 643.95160
628.0 0.001592 444.47311 644.75916
649.0 0.001541 444.34183 643.72083
599.0 0.001669 444.21161 641.75122
671.0 0.001490 444.08237 639.33490
635.0 0.001575 443.95407 636.06055
627.0 0.001595 443.82684 631.48199
655.0 0.001527 443.70056 625.09814
623.0 0.001605 443.57535 616.79205
597.0 0.001675 443.45105 606.93066
619.0 0.001616 443.32785 596.13458
584.0 0.001712 443.20560 585.00543
592.0 0.001689 443.08438 573.94867
604.0 0.001656 442.96423 563.18555
586.0 0.001706 442.84500 552.86969
589.0 0.001698 442.72684 543.17554
494.0 0.002024 442.60965 534.29504
556.0 0.001799 442.49356 526.38837
523.0 0.001912 442.37842 519.54480
525.0 0.001905 442.26437 513.85809
534.0 0.001873 442.15125 509.14349
513.0 0.001949 442.03925 505.41467
470.0 0.002128 441.92825 502.67172
519.0 0.001927 441.81824 500.71210
514.0 0.001946 441.70929 499.55258
472.0 0.002119 441.60132 499.15717
538.0 0.001859 441.49442 499.43478
485.0 0.002062 441.38849 500.53149
499.0 0.002004 441.28363 502.38943
545.0 0.001835 441.17978 505.03796
522.0 0.001916 441.07693 508.51379
527.0 0.001898 440.97519 512.85376
520.0 0.001923 440.87439 518.08380
492.0 0.002033 440.77466 524.20807
491.0 0.002037 440.67587 531.19647
545.0 0.001835 440.57816 538.98438
535.0 0.001869 440.48145 547.44830
526.0 0.001901 440.38574 556.41333
613.0 0.001631 440.29108 565.59406
603.0 0.001658 440.19739 574.55560
553.0 0.001808 440.10474 582.72760
548.0 0.001825 440.01306 589.52313
641.0 0.001560 439.92245 594.56171
617.0 0.001621 439.83279 597.86890
633.0 0.001580 439.74417 599.92773
593.0 0.001686 439.65649 601.53259
584.0 0.001712 439.56985 603.53723
628.0 0.001592 439.48422 606.63159
620.0 0.001613 439.39954 611.19446
643.0 0.001555 439.31586 617.21021
631.0 0.001585 439.23315 624.21948
625.0 0.001600 439.15143 631.25494
622.0 0.001608 439.07068 636.96008
602.0 0.001661 438.99091 639.81427
594.0 0.001684 438.91211 638.60364
659.0 0.001517 438.83426 632.89044
625.0 0.001600 438.75739 623.18970
607.0 0.001647 438.68146 610.72375
602.0 0.001661 438.60648 596.94049
573.0 0.001745 438.53244 583.10559
572.0 0.001748 438.45938 570.13879
541.0 0.001848 438.38724 558.51294
542.0 0.001845 438.31601 548.48663
554.0 0.001805 438.24573 540.08978
544.0 0.001838 438.17636 533.21484
532.0 0.001880 438.10794 527.65027
500.0 0.002000 438.04037 523.10327
515.0 0.001942 437.97379 519.22644
487.0 0.002053 437.90805 515.67041
538.0 0.001859 437.84323 512.15747
507.0 0.001972 437.77930 508.54620
536.0 0.001866 437.71625 504.84808
496.0 0.002016 437.65408 501.18146
493.0 0.002028 437.59277 497.69983
475.0 0.002105 437.53232 494.53427
469.0 0.002132 437.47275 491.76733
500.0 0.002000 437.41403 489.43271
525.0 0.001905 437.35614 487.52399
468.0 0.002137 437.29913 486.00797
471.0 0.002123 437.24295 484.83774
507.0 0.001972 437.18756 483.96735
501.0 0.001996 437.13303 483.36774
462.0 0.002165 437.07925 483.03241
463.0 0.002160 437.02634 482.97427
453.0 0.002208 436.97418 483.21646
464.0 0.002155 436.92285 483.78580
469.0 0.002132 436.87225 484.71075
452.0 0.002212 436.82248 486.02206
484.0 0.002066 436.77347 487.77454
491.0 0.002037 436.72519 489.94376
535.0 0.001869 436.67770 492.56290
496.0 0.002016 436.63092 495.61459
521.0 0.001919 436.58490 499.04352
529.0 0.001890 436.53958 502.73819
549.0 0.001821 436.49503 506.51755
514.0 0.001946 436.45111 510.13812
563.0 0.001776 436.40796 513.24396
518.0 0.001931 436.36548 515.51166
511.0 0.001957 436.32370 516.66394
566.0 0.001767 436.28256 516.56299
578.0 0.001730 436.24210 515.25159
530.0 0.001887 436.20233 512.93140
522.0 0.001916 436.16318 509.89005
518.0 0.001931 436.12469 506.17697
570.0 0.001754 436.08685 502.55249
529.0 0.001890 436.04956 498.97229
508.0 0.001969 436.01294 495.59177
483.0 0.002070 435.97690 492.51752
519.0 0.001927 435.94147 489.81509
477.0 0.002096 435.90662 487.51559
494.0 0.002024 435.87234 485.62515
473.0 0.002114 435.83862 484.13416
479.0 0.002088 435.80548 483.02533
477.0 0.002096 435.77286 482.27872
462.0 0.002165 435.74078 481.87448
499.0 0.002004 435.70926 481.79620
523.0 0.001912 435.67822 482.03058
462.0 0.002165 435.64771 482.56924
480.0 0.002083 435.61768 483.20087
455.0 0.002198 435.58810 484.34207
442.0 0.002262 435.55902 485.78864
442.0 0.002262 435.53043 487.54718
489.0 0.002045 435.50229 489.63223
454.0 0.002203 435.47455 492.03589
493.0 0.002028 435.44730 494.76230
502.0 0.001992 435.42044 497.79474
481.0 0.002079 435.39401 501.09503
486.0 0.002058 435.36798 504.60114
502.0 0.001992 435.34235 508.27667
465.0 0.002151 435.31708 511.98187
514.0 0.001946 435.29218 515.74890
506.0 0.001976 435.26767 519.65503
481.0 0.002079 435.24347 523.85974
490.0 0.002041 435.21960 528.57666
519.0 0.001927 435.19611 534.03918
540.0 0.001852 435.17288 540.48273
544.0 0.001838 435.14999 548.13885
569.0 0.001757 435.12738 557.24591
551.0 0.001815 435.10507 568.16620
540.0 0.001852 435.08301 580.95459
561.0 0.001783 435.06122 596.07178
578.0 0.001730 435.03970 613.73230
643.0 0.001555 435.01840 634.32166
636.0 0.001572 434.99731 658.16925
667.0 0.001499 434.97644 685.56512
679.0 0.001473 434.95581 716.70740
769.0 0.001300 434.93533 751.61151
786.0 0.001272 434.91507 789.97778
850.0 0.001176 434.89496 831.00928
892.0 0.001121 434.87503 873.22461
929.0 0.001076 434.85522 914.34363
934.0 0.001071 434.83557 951.41895
1013.0 0.000987 434.81604 981.35950
1061.0 0.000943 434.79663 1001.79944
1054.0 0.000949 434.77734 1011.96033
1076.0 0.000929 434.75809 1012.96057
1057.0 0.000946 434.73898 1007.31763
1009.0 0.000991 434.71991 997.88940
1079.0 0.000927 434.70090 986.79865
1025.0 0.000976 434.68192 974.75677
1000.0 0.001000 434.66302 960.96216
927.0 0.001079 434.64410 943.53497
844.0 0.001185 434.62521 920.85529
919.0 0.001088 434.60632 892.13757
861.0 0.001161 434.58746 858.25153
828.0 0.001208 434.56854 821.27655
732.0 0.001366 434.54962 783.64276
722.0 0.001385 434.53061 747.41559
702.0 0.001425 434.51160 713.96716
676.0 0.001479 434.49249 684.00494
634.0 0.001577 434.47330 657.74792
622.0 0.001608 434.45407 635.11438
636.0 0.001572 434.43469 615.84698
598.0 0.001672 434.41522 599.62634
599.0 0.001669 434.39563 586.10791
577.0 0.001733 434.37592 574.95648
533.0 0.001876 434.35608 565.85303
537.0 0.001862 434.33606 558.50641
552.0 0.001812 434.31589 552.64642
525.0 0.001905 434.29553 548.01642
513.0 0.001949 434.27499 544.37091
511.0 0.001957 434.25427 541.48248
503.0 0.001988 434.23334 539.16656
544.0 0.001838 434.21219 537.31244
509.0 0.001965 434.19083 535.93939
474.0 0.002110 434.16919 535.01416
513.0 0.001949 434.14734 534.66071
473.0 0.002114 434.12521 534.96765
509.0 0.001965 434.10284 536.01611
502.0 0.001992 434.08017 537.88397
528.0 0.001894 434.05719 540.65704
508.0 0.001969 434.03394 544.43994
529.0 0.001890 434.01038 549.35889
510.0 0.001961 433.98648 555.48462
544.0 0.001838 433.96222 563.17706
553.0 0.001808 433.93768 572.56372
592.0 0.001689 433.91278 583.88672
574.0 0.001742 433.88748 597.41351
591.0 0.001692 433.86182 613.42963
587.0 0.001704 433.83582 632.22473
654.0 0.001529 433.80942 654.07080
694.0 0.001441 433.78259 679.22925
683.0 0.001464 433.75537 707.71234
783.0 0.001277 433.72772 739.44165
845.0 0.001183 433.69965 773.92560
829.0 0.001206 433.67114 810.10486
900.0 0.001111 433.64218 846.15570
945.0 0.001058 433.61279 879.39825
983.0 0.001017 433.58289 906.48138
956.0 0.001046 433.55255 923.98383
966.0 0.001035 433.52173 929.35693
934.0 0.001071 433.49042 921.81366
970.0 0.001031 433.45859 902.63708
942.0 0.001062 433.42627 874.70111
877.0 0.001140 433.39343 841.52667
899.0 0.001112 433.36005 806.39056
790.0 0.001266 433.32614 771.83856
788.0 0.001269 433.29169 739.56787
744.0 0.001344 433.25668 710.56531
696.0 0.001437 433.22113 685.30768
678.0 0.001475 433.18500 663.94714
659.0 0.001517 433.14832 646.44928
642.0 0.001558 433.11102 632.67847
607.0 0.001647 433.07315 622.44867
600.0 0.001667 433.03470 615.54431
614.0 0.001629 432.99564 611.71533
612.0 0.001634 432.95593 610.64960
621.0 0.001610 432.91562 611.91534
635.0 0.001575 432.87469 614.88226
590.0 0.001695 432.83313 618.64227
615.0 0.001626 432.79092 622.00153
592.0 0.001689 432.74808 623.62549
625.0 0.001600 432.70456 622.38306
622.0 0.001608 432.66040 617.75470
570.0 0.001754 432.61554 610.04108
602.0 0.001661 432.57004 600.20593
599.0 0.001669 432.52383 589.47614
570.0 0.001754 432.47699 578.97461
537.0 0.001862 432.42941 569.53607
538.0 0.001859 432.38110 561.69806
551.0 0.001815 432.33215 555.77728
535.0 0.001869 432.28247 551.90503
565.0 0.001770 432.23206 550.14545
564.0 0.001773 432.18091 550.46411
593.0 0.001686 432.12909 552.73987
555.0 0.001802 432.07648 556.70575
567.0 0.001764 432.02316 561.86749
549.0 0.001821 431.96912 567.41693
595.0 0.001681 431.91431 572.22095
520.0 0.001923 431.85876 575.00848
552.0 0.001812 431.80243 574.78687
518.0 0.001931 431.74536 571.28821
547.0 0.001828 431.68750 565.07715
563.0 0.001776 431.62891 557.22455
536.0 0.001866 431.56952 548.81921
533.0 0.001876 431.50934 540.63391
567.0 0.001764 431.44839 533.03607
513.0 0.001949 431.38666 526.05359
524.0 0.001908 431.32416 519.51276
519.0 0.001927 431.26083 513.19812
503.0 0.001988 431.19675 506.97339
530.0 0.001887 431.13184 500.84738
491.0 0.002037 431.06613 494.84912
493.0 0.002028 430.99963 489.29358
482.0 0.002075 430.93231 484.20505
489.0 0.002045 430.86417 479.63727
487.0 0.002053 430.79523 475.59253
496.0 0.002016 430.72549 472.04230
493.0 0.002028 430.65491 468.94269
501.0 0.001996 430.58353 466.23856
482.0 0.002075 430.51129 463.96161
427.0 0.002342 430.43826 461.90451
448.0 0.002232 430.36441 460.10962
476.0 0.002101 430.28973 458.53073
483.0 0.002070 430.21423 457.14038
465.0 0.002151 430.13788 455.91183
477.0 0.002096 430.06070 454.82217
482.0 0.002075 429.98270 453.85254
449.0 0.002227 429.90387 452.98770
492.0 0.002033 429.82422 452.21579
476.0 0.002101 429.74371 451.52689
447.0 0.002237 429.66238 450.97662
435.0 0.002299 429.58020 450.43469
437.0 0.002288 429.49722 449.95975
436.0 0.002294 429.41339 449.62082
443.0 0.002257 429.32874 449.27499
444.0 0.002252 429.24323 448.99323
474.0 0.002110 429.15689 448.77567
433.0 0.002309 429.06976 448.62405
459.0 0.002179 428.98172 448.53928
440.0 0.002273 428.89291 448.52194
438.0 0.002283 428.80325 448.57129
445.0 0.002247 428.71277 448.68393
451.0 0.002217 428.62143 448.85156
450.0 0.002222 428.52933 449.07129
472.0 0.002119 428.43634 449.29398
464.0 0.002155 428.34256 449.49854
442.0 0.002262 428.24802 449.64743
476.0 0.002101 428.15256 449.70938
454.0 0.002203 428.05634 449.67099
399.0 0.002506 427.95926 449.54462
451.0 0.002217 427.86139 449.36398
437.0 0.002288 427.76273 449.17310
444.0 0.002252 427.66324 449.01413
461.0 0.002169 427.56299 448.92053
447.0 0.002237 427.46188 448.91544
480.0 0.002083 427.36002 449.01514
467.0 0.002141 427.25732 449.23419
450.0 0.002222 427.15387 449.59003
415.0 0.002410 427.04959 450.10678
461.0 0.002169 426.94458 450.81424
473.0 0.002114 426.83875 451.74585
455.0 0.002198 426.73215 452.93588
469.0 0.002132 426.62482 454.41821
444.0 0.002252 426.51663 456.36316
444.0 0.002252 426.40775 458.51477
475.0 0.002105 426.29810 461.02014
512.0 0.001953 426.18768 463.85953
466.0 0.002146 426.07651 466.96469
460.0 0.002174 425.96460 470.19269
468.0 0.002137 425.85196 473.30460
458.0 0.002183 425.73859 475.96674
457.0 0.002188 425.62451 477.80618
453.0 0.002208 425.50964 478.52170
496.0 0.002016 425.39410 478.00638
448.0 0.002232 425.27783 476.39740
456.0 0.002193 425.16086 474.01508
482.0 0.002075 425.04315 471.23672
470.0 0.002128 424.92480 468.39172
449.0 0.002227 424.80576 465.71252
473.0 0.002114 424.68600 463.33752
461.0 0.002169 424.56561 461.33389
452.0 0.002212 424.44452 459.72409
448.0 0.002232 424.32278 458.50504
418.0 0.002392 424.20035 457.66125
425.0 0.002353 424.07730 457.17184
441.0 0.002268 423.95358 457.01529
447.0 0.002237 423.82928 457.17145
479.0 0.002088 423.70435 457.62326
430.0 0.002326 423.57870 458.35944
440.0 0.002273 423.45255 459.37469
473.0 0.002114 423.32571 460.67822
442.0 0.002262 423.19833 462.29352
447.0 0.002237 423.07031 464.25748
475.0 0.002105 422.94177 466.61972
447.0 0.002237 422.81262 469.52090
437.0 0.002288 422.68292 472.85342
452.0 0.002212 422.55264 476.76495
475.0 0.002105 422.42181 481.32135
474.0 0.002110 422.29047 486.57690
469.0 0.002132 422.15854 492.58246
507.0 0.001972 422.02615 499.76324
505.0 0.001980 421.89319 507.30875
504.0 0.001984 421.75977 515.53186
506.0 0.001976 421.62585 524.24658
543.0 0.001842 421.49142 533.12537
520.0 0.001923 421.35654 541.67432
534.0 0.001873 421.22116 549.24158
559.0 0.001789 421.08533 555.09216
578.0 0.001730 420.94901 558.55481
562.0 0.001779 420.81232 559.20203
585.0 0.001709 420.67514 556.98987
557.0 0.001795 420.53757 552.27069
553.0 0.001808 420.39963 545.68335
500.0 0.002000 420.26117 537.97192
507.0 0.001972 420.12244 529.82629
550.0 0.001818 419.98322 521.79108
527.0 0.001898 419.84372 514.24194
481.0 0.002079 419.70380 507.40741
510.0 0.001961 419.56357 501.40475
476.0 0.002101 419.42294 496.27838
489.0 0.002045 419.28204 492.02466
431.0 0.002320 419.14081 488.61813
460.0 0.002174 418.99924 486.02100
469.0 0.002132 418.85742 484.19458
454.0 0.002203 418.71524 483.10568
498.0 0.002008 418.57285 482.73572
491.0 0.002037 418.43015 483.08533
499.0 0.002004 418.28720 484.17581
431.0 0.002320 418.14404 486.04645
481.0 0.002079 418.00061 488.74872
506.0 0.001976 417.85699 492.34238
493.0 0.002028 417.71313 496.88940
456.0 0.002193 417.56909 502.44574
496.0 0.002016 417.42484 509.04779
513.0 0.001949 417.28043 516.68823
538.0 0.001859 417.13583 525.28564
510.0 0.001961 416.99112 534.65149
535.0 0.001869 416.84625 544.47290
531.0 0.001883 416.70123 554.34241
570.0 0.001754 416.55612 563.85199
549.0 0.001821 416.41086 572.73199
567.0 0.001764 416.26556 580.96417
607.0 0.001647 416.12012 588.78491
620.0 0.001613 415.97464 596.56708
617.0 0.001621 415.82907 604.64471
610.0 0.001639 415.68350 613.14471
650.0 0.001538 415.53790 621.83807
632.0 0.001582 415.39218 630.01721
604.0 0.001656 415.24655 636.46887
601.0 0.001664 415.10083 639.66174
622.0 0.001608 414.95520 638.23596
595.0 0.001681 414.80954 631.60364
629.0 0.001590 414.66397 620.27167
587.0 0.001704 414.51840 605.62891
566.0 0.001767 414.37292 589.38214
574.0 0.001742 414.22751 573.03369
517.0 0.001934 414.08212 557.63892
503.0 0.001988 413.93689 543.80621
541.0 0.001848 413.79175 531.80835
551.0 0.001815 413.64673 521.70905
500.0 0.002000 413.50183 513.45709
476.0 0.002101 413.35712 506.94916
498.0 0.002008 413.21252 502.06396
471.0 0.002123 413.06808 498.68552
498.0 0.002008 412.92386 496.78354
486.0 0.002058 412.77979 496.12842
479.0 0.002088 412.63602 496.72571
504.0 0.001984 412.49234 498.52002
486.0 0.002058 412.34897 501.46167
525.0 0.001905 412.20581 505.49591
487.0 0.002053 412.06293 510.55414
515.0 0.001942 411.92032 516.54199
500.0 0.002000 411.77792 523.32062
516.0 0.001938 411.63589 530.67072
505.0 0.001980 411.49411 538.21265
517.0 0.001934 411.35269 545.46747
533.0 0.001876 411.21155 551.70648
547.0 0.001828 411.07077 556.23047
563.0 0.001776 410.93039 558.48322
517.0 0.001934 410.79031 558.48529
574.0 0.001742 410.65063 556.80499
561.0 0.001783 410.51132 554.21130
549.0 0.001821 410.37244 551.62042
538.0 0.001859 410.23389 549.68488
566.0 0.001767 410.09586 548.72308
552.0 0.001812 409.95819 548.69025
571.0 0.001751 409.82101 549.18787
527.0 0.001898 409.68430 549.51764
525.0 0.001905 409.54800 548.78693
538.0 0.001859 409.41226 546.27881
545.0 0.001835 409.27695 541.53333
564.0 0.001773 409.14218 534.78436
547.0 0.001828 409.00790 526.27167
526.0 0.001901 408.87418 516.79279
491.0 0.002037 408.74094 507.25684
504.0 0.001984 408.60831 498.10712
430.0 0.002326 408.47623 489.67676
468.0 0.002137 408.34470 482.12756
480.0 0.002083 408.21378 475.50317
456.0 0.002193 408.08340 469.77460
494.0 0.002024 407.95367 464.87421
515.0 0.001942 407.82455 460.71603
468.0 0.002137 407.69611 457.21136
458.0 0.002183 407.56827 454.27942
470.0 0.002128 407.44101 451.91895
465.0 0.002151 407.31451 449.95633
420.0 0.002381 407.18860 448.42542
462.0 0.002165 407.06345 447.30884
447.0 0.002237 406.93893 446.59604
456.0 0.002193 406.81516 446.27966
465.0 0.002151 406.69205 446.35364
462.0 0.002165 406.56967 446.80649
427.0 0.002342 406.44809 447.61292
454.0 0.002203 406.32718 448.72003
439.0 0.002278 406.20706 450.03186
464.0 0.002155 406.08771 451.39923
442.0 0.002262 405.96912 452.64044
479.0 0.002088 405.85129 453.60144
448.0 0.002232 405.73428 454.23596
476.0 0.002101 405.61804 454.64334
488.0 0.002049 405.50266 455.03180
460.0 0.002174 405.38806 455.63733
483.0 0.002070 405.27429 456.70139
453.0 0.002208 405.16138 458.29434
458.0 0.002183 405.04932 460.55536
484.0 0.002066 404.93811 463.54956
484.0 0.002066 404.82776 467.31207
485.0 0.002062 404.71829 472.02405
474.0 0.002110 404.60974 477.20999
476.0 0.002101 404.50201 482.84512
470.0 0.002128 404.39523 488.53510
481.0 0.002079 404.28931 493.68771
483.0 0.002070 404.18436 497.57001
452.0 0.002212 404.08029 499.47934
468.0 0.002137 403.97720 498.98499
516.0 0.001938 403.87500 496.10260
518.0 0.001931 403.77377 491.28275
476.0 0.002101 403.67355 485.29803
469.0 0.002132 403.57422 478.70465
482.0 0.002075 403.47589 472.14404
471.0 0.002123 403.37854 465.98886
475.0 0.002105 403.28217 460.44171
432.0 0.002315 403.18677 455.58316
435.0 0.002299 403.09241 451.41995
429.0 0.002331 402.99899 447.91995
423.0 0.002364 402.90665 445.02325
429.0 0.002331 402.81531 442.67236
460.0 0.002174 402.72495 440.80740
466.0 0.002146 402.63568 439.37341
429.0 0.002331 402.54742 438.32141
443.0 0.002257 402.46024 437.60876
439.0 0.002278 402.37405 437.20081
436.0 0.002294 402.28897 436.74014
412.0 0.002427 402.20493 436.86172
421.0 0.002375 402.12192 437.24088
432.0 0.002315 402.04001 437.79962
435.0 0.002299 401.95917 438.54169
438.0 0.002283 401.87943 439.44104
443.0 0.002257 401.80075 440.47113
424.0 0.002358 401.72318 441.61200
432.0 0.002315 401.64667 442.54590
443.0 0.002257 401.57129 443.91708
430.0 0.002326 401.49704 445.45483
452.0 0.002212 401.42386 447.22391
450.0 0.002222 401.35178 449.29941
447.0 0.002237 401.28082 451.75412
470.0 0.002128 401.21100 454.64389
443.0 0.002257 401.14227 457.99304
461.0 0.002169 401.07471 461.78381
477.0 0.002096 401.00824 465.95462
500.0 0.002000 400.94290 470.42398
476.0 0.002101 400.87875 475.13943
505.0 0.001980 400.81567 480.13763
500.0 0.002000 400.75378 485.56430
495.0 0.002020 400.69299 491.63336
476.0 0.002101 400.63339 498.54474
533.0 0.001876 400.57492 506.40378
490.0 0.002041 400.51761 515.15460
517.0 0.001934 400.46143 524.52466
536.0 0.001866 400.40637 533.98785
550.0 0.001818 400.35254 542.77380
539.0 0.001855 400.29980 549.97931
551.0 0.001815 400.24826 554.80530
570.0 0.001754 400.19781 556.84650
611.0 0.001637 400.14862 556.27203
570.0 0.001754 400.10049 553.76044
571.0 0.001751 400.05359 550.23578
585.0 0.001709 400.00784 546.56372
572.0 0.001748 399.96323 543.33746
556.0 0.001799 399.91977 540.81580
573.0 0.001745 399.87750 538.96265
592.0 0.001689 399.83636 537.63098
540.0 0.001852 399.79639 536.35059
549.0 0.001821 399.75760 534.87360
510.0 0.001961 399.71994 532.73364
540.0 0.001852 399.68344 529.56256
563.0 0.001776 399.64810 525.08026
561.0 0.001783 399.61392 519.26080
524.0 0.001908 399.58090 512.37268
511.0 0.001957 399.54901 504.88257
499.0 0.002004 399.51831 497.29913
485.0 0.002062 399.48871 490.04306
507.0 0.001972 399.46027 483.39740
437.0 0.002288 399.43301 477.51190
462.0 0.002165 399.40686 472.43542
504.0 0.001984 399.38184 468.15616
500.0 0.002000 399.35797 464.67230
459.0 0.002179 399.33524 461.83890
437.0 0.002288 399.31363 459.64224
448.0 0.002232 399.29315 458.03238
451.0 0.002217 399.27380 456.96866
454.0 0.002203 399.25555 456.42154
422.0 0.002370 399.23846 456.37222
429.0 0.002331 399.22244 456.81439
464.0 0.002155 399.20755 457.75388
466.0 0.002146 399.19376 459.20908
448.0 0.002232 399.18106 461.27988
481.0 0.002079 399.16949 463.87354
489.0 0.002045 399.15897 467.11362
469.0 0.002132 399.14957 471.06522
485.0 0.002062 399.14124 475.79941
449.0 0.002227 399.13397 481.38809
497.0 0.002012 399.12784 487.89322
524.0 0.001908 399.12271 495.34885
505.0 0.001980 399.11865 503.73117
501.0 0.001996 399.11566 512.91571
485.0 0.002062 399.11371 522.61932
535.0 0.001869 399.11282 532.34521
532.0 0.001880 399.11295 541.36816
527.0 0.001898 399.11414 548.81226
559.0 0.001789 399.11633 553.85706
550.0 0.001818 399.11957 556.01984
531.0 0.001883 399.12378 555.37146
539.0 0.001855 399.12903 552.46985
551.0 0.001815 399.13525 548.22266
548.0 0.001825 399.14249 543.55518
530.0 0.001887 399.15070 539.23438
529.0 0.001890 399.15988 535.80389
531.0 0.001883 399.17004 533.61182
509.0 0.001965 399.18115 532.86591
561.0 0.001783 399.19324 533.69934
518.0 0.001931 399.20624 536.21173
529.0 0.001890 399.22018 540.50433
497.0 0.002012 399.23508 546.69873
552.0 0.001812 399.25089 554.95654
582.0 0.001718 399.26761 565.47333
579.0 0.001727 399.28525 578.50299
584.0 0.001712 399.30377 594.34637
621.0 0.001610 399.32318 613.29791
617.0 0.001621 399.34348 635.84174
657.0 0.001522 399.36462 662.30798
719.0 0.001391 399.38663 693.03845
687.0 0.001456 399.40948 728.25726
792.0 0.001263 399.43320 767.96863
817.0 0.001224 399.45773 811.84015
888.0 0.001126 399.48306 859.11292
941.0 0.001063 399.50925 908.58844
919.0 0.001088 399.53622 958.69531
1006.0 0.000994 399.56400 1007.52423
1096.0 0.000912 399.59253 1052.70007
1095.0 0.000913 399.62183 1091.14001
1105.0 0.000905 399.65192 1119.05347
1152.0 0.000868 399.68271 1132.59351
1138.0 0.000879 399.71429 1129.11035
1141.0 0.000876 399.74658 1108.35474
1147.0 0.000872 399.77960 1072.80579
1097.0 0.000912 399.81329 1026.87329
1039.0 0.000962 399.84772 975.52686
973.0 0.001028 399.88281 923.09717
952.0 0.001050 399.91858 872.67719
862.0 0.001160 399.95502 826.05676
812.0 0.001232 399.99210 783.95050
764.0 0.001309 400.02982 746.32910
737.0 0.001357 400.06818 712.74243
697.0 0.001435 400.10712 682.60602
666.0 0.001502 400.14667 655.41022
652.0 0.001534 400.18686 630.81610
608.0 0.001645 400.22757 608.63721
604.0 0.001656 400.26889 588.76385
595.0 0.001681 400.31073 571.15460
563.0 0.001776 400.35312 555.52930
601.0 0.001664 400.39606 541.77362
519.0 0.001927 400.43951 529.68671
534.0 0.001873 400.48349 519.07104
515.0 0.001942 400.52792 509.74524
507.0 0.001972 400.57288 501.54977
466.0 0.002146 400.61829 494.34650
486.0 0.002058 400.66412 488.01462
509.0 0.001965 400.71042 482.44864
464.0 0.002155 400.75714 477.94461
525.0 0.001905 400.80429 473.64795
489.0 0.002045 400.85184 469.87372
451.0 0.002217 400.89978 466.55789
440.0 0.002273 400.94809 463.63791
460.0 0.002174 400.99677 461.38568
436.0 0.002294 401.04581 459.06985
469.0 0.002132 401.09515 456.95300
413.0 0.002421 401.14487 454.96997
429.0 0.002331 401.19485 453.06900
436.0 0.002294 401.24518 451.22427
435.0 0.002299 401.29575 449.43567
451.0 0.002217 401.34662 447.72287
460.0 0.002174 401.39771 446.11160
469.0 0.002132 401.44907 444.62527
453.0 0.002208 401.50064 443.26917
460.0 0.002174 401.55246 442.04501
445.0 0.002247 401.60446 440.94189
445.0 0.002247 401.65665 439.94357
481.0 0.002079 401.70905 439.03082
430.0 0.002326 401.76154 438.18884
468.0 0.002137 401.81427 437.52423
439.0 0.002278 401.86703 436.81152
461.0 0.002169 401.91995 436.16974
461.0 0.002169 401.97302 435.60757
455.0 0.002198 402.02612 435.13150
416.0 0.002404 402.07938 434.77972
433.0 0.002309 402.13263 434.48639
408.0 0.002451 402.18594 434.28564
445.0 0.002247 402.23932 434.17752
433.0 0.002309 402.29269 434.16214
421.0 0.002375 402.34610 434.24118
449.0 0.002227 402.39948 434.41742
457.0 0.002188 402.45285 434.69458
466.0 0.002146 402.50616 435.07816
402.0 0.002488 402.55948 435.57126
452.0 0.002212 402.61270 436.17639
460.0 0.002174 402.66586 436.89566
449.0 0.002227 402.71893 437.73267
455.0 0.002198 402.77188 438.69870
458.0 0.002183 402.82474 439.81613
417.0 0.002398 402.87747 441.12122
425.0 0.002353 402.93005 442.66119
462.0 0.002165 402.98248 444.48895
470.0 0.002128 403.03473 446.65662
444.0 0.002252 403.08679 449.21036
439.0 0.002278 403.13867 452.18408
475.0 0.002105 403.19034 455.58844
457.0 0.002188 403.24179 459.39688
433.0 0.002309 403.29300 463.52057
460.0 0.002174 403.34393 467.78189
465.0 0.002151 403.39462 471.89233
488.0 0.002049 403.44501 475.45755
516.0 0.001938 403.49515 478.05829
469.0 0.002132 403.54498 479.27676
487.0 0.002053 403.59448 478.96234
457.0 0.002188 403.64362 477.21243
478.0 0.002092 403.69244 474.35461
485.0 0.002062 403.74091 470.82474
441.0 0.002268 403.78900 467.03995
446.0 0.002242 403.83673 463.22656
433.0 0.002309 403.88400 459.78555
449.0 0.002227 403.93094 456.73395
446.0 0.002242 403.97742 454.11685
432.0 0.002315 404.02344 451.93796
450.0 0.002222 404.06906 450.17819
410.0 0.002439 404.11423 448.80701
441.0 0.002268 404.15891 447.95026
433.0 0.002309 404.20309 447.25674
409.0 0.002445 404.24680 446.85483
429.0 0.002331 404.28998 446.71887
459.0 0.002179 404.33264 446.82721
436.0 0.002294 404.37479 447.16306
443.0 0.002257 404.41638 447.71512
445.0 0.002247 404.45740 448.47675
435.0 0.002299 404.49786 449.44614
452.0 0.002212 404.53778 450.62607
430.0 0.002326 404.57706 452.02460
400.0 0.002500 404.61578 453.65518
454.0 0.002203 404.65387 455.53601
441.0 0.002268 404.69131 457.69263
429.0 0.002331 404.72815 460.15790
461.0 0.002169 404.76431 462.97244
461.0 0.002169 404.79984 466.18842
442.0 0.002262 404.83469 469.86926
438.0 0.002283 404.86887 474.09344
443.0 0.002257 404.90234 478.95395
460.0 0.002174 404.93515 484.78769
458.0 0.002183 404.96722 491.28180
464.0 0.002155 404.99857 498.81241
474.0 0.002110 405.02921 507.55548
458.0 0.002183 405.05911 517.70685
510.0 0.001961 405.08826 529.45978
542.0 0.001845 405.11661 543.06793
550.0 0.001818 405.14423 558.71570
531.0 0.001883 405.17102 576.55975
583.0 0.001715 405.19708 596.63226
600.0 0.001667 405.22232 618.76801
582.0 0.001718 405.24677 642.45526
575.0 0.001739 405.27039 666.69556
635.0 0.001575 405.29318 689.93109
650.0 0.001538 405.31516 710.16412
680.0 0.001471 405.33630 725.39624
695.0 0.001439 405.35657 734.29559
691.0 0.001447 405.37598 736.77863
734.0 0.001362 405.39453 734.09729
711.0 0.001406 405.41223 728.37036
711.0 0.001406 405.42902 721.87305
740.0 0.001351 405.44495 716.47290
730.0 0.001370 405.45993 713.36389
706.0 0.001416 405.47406 713.02191
739.0 0.001353 405.48724 715.25189
736.0 0.001359 405.49954 719.25226
698.0 0.001433 405.51089 723.70978
673.0 0.001486 405.52133 726.99316
738.0 0.001355 405.53082 727.48981
738.0 0.001355 405.53940 724.13196
737.0 0.001357 405.54700 716.38416
732.0 0.001366 405.55365 704.87091
629.0 0.001590 405.55933 690.77576
678.0 0.001475 405.56403 675.52612
652.0 0.001534 405.56778 660.49481
660.0 0.001515 405.57056 646.50708
634.0 0.001577 405.57233 634.18433
633.0 0.001580 405.57312 623.69354
656.0 0.001524 405.57291 614.87317
597.0 0.001675 405.57175 607.32715
585.0 0.001709 405.56955 600.48352
585.0 0.001709 405.56635 593.82343
507.0 0.001972 405.56210 586.82837
540.0 0.001852 405.55688 579.75165
565.0 0.001770 405.55063 572.62445
538.0 0.001859 405.54337 565.81207
524.0 0.001908 405.53506 559.70953
509.0 0.001965 405.52576 554.64911
546.0 0.001832 405.51541 550.86823
523.0 0.001912 405.50403 548.51697
491.0 0.002037 405.49158 547.68506
529.0 0.001890 405.47815 548.42682
544.0 0.001838 405.46365 550.77832
490.0 0.002041 405.44809 554.76239
547.0 0.001828 405.43149 560.39050
581.0 0.001721 405.41385 567.61609
564.0 0.001773 405.39514 576.34955
578.0 0.001730 405.37540 586.38782
557.0 0.001795 405.35461 597.38782
590.0 0.001695 405.33276 608.85120
608.0 0.001645 405.30984 620.16284
623.0 0.001605 405.28589 630.69696
631.0 0.001585 405.26089 639.97076
635.0 0.001575 405.23483 647.75629
620.0 0.001613 405.20773 654.08032
659.0 0.001517 405.17953 659.09717
660.0 0.001515 405.15030 662.94159
659.0 0.001517 405.12003 665.69830
684.0 0.001462 405.08868 667.54102
664.0 0.001506 405.05630 668.90906
617.0 0.001621 405.02286 670.55493
630.0 0.001587 404.98834 673.38159
737.0 0.001357 404.95282 678.18561
726.0 0.001377 404.91620 685.43243
629.0 0.001590 404.87857 695.12952
646.0 0.001548 404.83990 706.72028
702.0 0.001425 404.80017 719.18011
704.0 0.001420 404.75943 731.17456
664.0 0.001506 404.71762 741.47552
708.0 0.001412 404.67480 749.47986
752.0 0.001330 404.63092 755.41302
760.0 0.001316 404.58603 760.31323
737.0 0.001357 404.54010 765.47388
788.0 0.001269 404.49316 771.95923
798.0 0.001253 404.44519 780.29224
792.0 0.001263 404.39627 790.37341
845.0 0.001183 404.34628 801.59241
851.0 0.001175 404.29529 812.75507
834.0 0.001199 404.24329 822.51007
821.0 0.001218 404.19031 829.26904
848.0 0.001179 404.13635 831.43359
881.0 0.001135 404.08139 827.68628
830.0 0.001205 404.02545 817.35187
824.0 0.001214 403.96851 800.65729
793.0 0.001261 403.91064 778.71405
804.0 0.001244 403.85181 753.20856
763.0 0.001311 403.79199 725.97034
693.0 0.001443 403.73120 698.62573
692.0 0.001445 403.66949 672.34851
625.0 0.001600 403.60684 647.92859
616.0 0.001623 403.54327 625.78064
631.0 0.001585 403.47873 606.05750
571.0 0.001751 403.41333 588.74487
575.0 0.001739 403.34695 573.73138
592.0 0.001689 403.27975 560.85950
578.0 0.001730 403.21158 549.95551
544.0 0.001838 403.14255 540.84772
521.0 0.001919 403.07263 533.37866
496.0 0.002016 403.00180 527.47589
510.0 0.001961 402.93015 522.87280
527.0 0.001898 402.85764 519.51672
509.0 0.001965 402.78427 517.34772
556.0 0.001799 402.71002 516.08551
495.0 0.002020 402.63501 515.60645
515.0 0.001942 402.55911 515.63287
525.0 0.001905 402.48245 515.80554
512.0 0.001953 402.40494 515.86206
501.0 0.001996 402.32666 514.96558
514.0 0.001946 402.24759 512.93878
507.0 0.001972 402.16776 509.64249
502.0 0.001992 402.08716 505.20706
507.0 0.001972 402.00577 499.96689
511.0 0.001957 401.92368 494.33395
460.0 0.002174 401.84079 488.68124
460.0 0.002174 401.75723 483.28247
453.0 0.002208 401.67291 478.25818
497.0 0.002012 401.58795 473.77798
440.0 0.002273 401.50226 469.80746
476.0 0.002101 401.41586 466.31345
489.0 0.002045 401.32886 463.23331
485.0 0.002062 401.24112 460.49335
461.0 0.002169 401.15280 458.01743
487.0 0.002053 401.06378 455.75241
446.0 0.002242 400.97421 453.66977
431.0 0.002320 400.88394 451.76419
439.0 0.002278 400.79315 450.04321
450.0 0.002222 400.70175 448.51602
454.0 0.002203 400.60977 447.18808
424.0 0.002358 400.51721 446.05911
429.0 0.002331 400.42410 445.12662
407.0 0.002457 400.33047 444.39468
470.0 0.002128 400.23630 443.84155
412.0 0.002427 400.14166 443.47345
455.0 0.002198 400.04645 443.29050
441.0 0.002268 399.95081 443.29532
453.0 0.002208 399.85468 443.49197
438.0 0.002283 399.75806 443.88699
425.0 0.002353 399.66101 444.48672
459.0 0.002179 399.56351 445.29636
447.0 0.002237 399.46564 446.31537
447.0 0.002237 399.36731 447.53220
420.0 0.002381 399.26862 448.91788
458.0 0.002183 399.16959 450.70291
428.0 0.002336 399.07010 452.22238
438.0 0.002283 398.97034 453.63660
447.0 0.002237 398.87021 454.79984
474.0 0.002110 398.76978 455.57913
466.0 0.002146 398.66901 455.89575
448.0 0.002232 398.56796 455.75217
451.0 0.002217 398.46661 455.23010
450.0 0.002222 398.36502 454.45807
415.0 0.002410 398.26321 453.57126
475.0 0.002105 398.16110 452.68173
436.0 0.002294 398.05884 451.86877
450.0 0.002222 397.95630 451.20377
477.0 0.002096 397.85364 450.67258
433.0 0.002309 397.75076 450.31641
439.0 0.002278 397.64774 450.15341
453.0 0.002208 397.54456 450.23593
470.0 0.002128 397.44125 450.49026
441.0 0.002268 397.33786 450.97076
489.0 0.002045 397.23431 451.68387
456.0 0.002193 397.13077 452.69113
446.0 0.002242 397.02704 453.90921
439.0 0.002278 396.92334 455.39890
461.0 0.002169 396.81955 457.18027
464.0 0.002155 396.71579 459.27979
423.0 0.002364 396.61200 461.73160
449.0 0.002227 396.50821 464.58032
477.0 0.002096 396.40448 467.87964
437.0 0.002288 396.30072 471.70270
431.0 0.002320 396.19708 476.11682
418.0 0.002392 396.09348 481.22729
500.0 0.002000 395.98999 487.12970
512.0 0.001953 395.88654 493.94836
503.0 0.001988 395.78329 501.81119
508.0 0.001969 395.68011 510.84521
519.0 0.001927 395.57709 521.16620
536.0 0.001866 395.47427 532.85327
590.0 0.001695 395.37158 545.91858
575.0 0.001739 395.26917 560.25751
607.0 0.001647 395.16687 575.59357
588.0 0.001701 395.06485 591.43652
623.0 0.001605 394.96304 607.07184
612.0 0.001634 394.86154 621.63037
588.0 0.001701 394.76028 634.18463
593.0 0.001686 394.65930 643.89325
652.0 0.001534 394.55862 650.20508
639.0 0.001565 394.45828 653.09528
647.0 0.001546 394.35828 653.18549
625.0 0.001600 394.25864 651.62714
590.0 0.001695 394.15933 649.81769
622.0 0.001608 394.06046 649.02533
626.0 0.001597 393.96194 650.31201
595.0 0.001681 393.86386 654.43427
678.0 0.001475 393.76617 661.90546
680.0 0.001471 393.66895 673.12897
709.0 0.001410 393.57217 688.19458
715.0 0.001399 393.47589 707.28430
736.0 0.001359 393.38010 730.41858
790.0 0.001266 393.28479 757.48364
808.0 0.001238 393.19003 788.19751
820.0 0.001220 393.09573 822.01611
876.0 0.001142 393.00208 858.00287
900.0 0.001111 392.90894 894.63464
886.0 0.001129 392.81638 929.60101
1005.0 0.000995 392.72440 959.73175
953.0 0.001049 392.63306 981.30383
959.0 0.001043 392.54233 990.85431
937.0 0.001067 392.45221 986.31744
937.0 0.001067 392.36279 967.88672
915.0 0.001093 392.27399 938.01459
883.0 0.001133 392.18591 900.53271
871.0 0.001148 392.09848 859.47467
819.0 0.001221 392.01181 818.19806
818.0 0.001222 391.92578 779.03900
757.0 0.001321 391.84055 743.36481
763.0 0.001311 391.75610 711.81403
687.0 0.001456 391.67233 684.53131
623.0 0.001605 391.58939 661.39929
605.0 0.001653 391.50717 642.15576
641.0 0.001560 391.42584 626.48669
634.0 0.001577 391.34525 614.07062
607.0 0.001647 391.26556 604.60388
634.0 0.001577 391.18661 597.80841
581.0 0.001721 391.10861 593.42804
556.0 0.001799 391.03146 591.22253
592.0 0.001689 390.95517 590.92200
566.0 0.001767 390.87979 592.23706
559.0 0.001789 390.80527 594.80719
593.0 0.001686 390.73169 598.17499
591.0 0.001692 390.65903 601.80261
575.0 0.001739 390.58734 605.10498
628.0 0.001592 390.51654 607.54620
592.0 0.001689 390.44678 608.76227
578.0 0.001730 390.37796 608.66937
586.0 0.001706 390.31012 607.49969
582.0 0.001718 390.24329 605.74756
597.0 0.001675 390.17743 604.05835
573.0 0.001745 390.11261 603.10345
590.0 0.001695 390.04883 603.49982
620.0 0.001613 389.98611 605.77399
652.0 0.001534 389.92441 610.35834
660.0 0.001515 389.86377 617.60699
659.0 0.001517 389.80420 627.80109
664.0 0.001506 389.74570 641.13440
622.0 0.001608 389.68832 657.66132
641.0 0.001560 389.63202 677.19647
694.0 0.001441 389.57681 699.14648
683.0 0.001464 389.52274 722.30792
691.0 0.001447 389.46979 744.70178
721.0 0.001387 389.41800 763.63165
692.0 0.001445 389.36734 776.16040
704.0 0.001420 389.31781 780.00757
708.0 0.001412 389.26947 774.46637
729.0 0.001372 389.22226 760.71948
700.0 0.001429 389.17627 741.31433
709.0 0.001410 389.13144 719.18909
701.0 0.001427 389.08780 696.86542
682.0 0.001466 389.04535 676.10046
645.0 0.001550 389.00415 657.91193
651.0 0.001536 388.96411 642.76782
638.0 0.001567 388.92532 630.79657
606.0 0.001650 388.88776 621.94458
591.0 0.001692 388.85144 616.08191
558.0 0.001792 388.81635 613.06525
578.0 0.001730 388.78247 612.77216
574.0 0.001742 388.74991 615.11932
530.0 0.001887 388.71851 620.07288
549.0 0.001821 388.68848 627.65381
529.0 0.001890 388.65961 637.93640
596.0 0.001678 388.63208 651.06226
589.0 0.001698 388.60580 667.01318
655.0 0.001527 388.58084 686.36285
657.0 0.001522 388.55710 709.18616
696.0 0.001437 388.53470 735.73505
759.0 0.001318 388.51361 766.46930
813.0 0.001230 388.49377 801.03711
843.0 0.001186 388.47525 839.62866
908.0 0.001101 388.45801 881.88940
956.0 0.001046 388.44211 927.00043
996.0 0.001004 388.42749 973.49463
1054.0 0.000949 388.41418 1019.12024
1083.0 0.000923 388.40219 1060.62988
1047.0 0.000955 388.39154 1094.85925
1160.0 0.000862 388.38217 1118.06763
1151.0 0.000869 388.37415 1127.57349
1148.0 0.000871 388.36743 1122.31921
1108.0 0.000903 388.36203 1103.12305
1166.0 0.000858 388.35800 1072.60474
1062.0 0.000942 388.35522 1034.15063
968.0 0.001033 388.35382 991.49786
960.0 0.001042 388.35373 947.85425
971.0 0.001030 388.35495 905.66406
911.0 0.001098 388.35748 866.58313
828.0 0.001208 388.36139 831.60541
813.0 0.001230 388.36658 801.24060
815.0 0.001227 388.37311 775.68262
730.0 0.001370 388.38095 754.93756
735.0 0.001361 388.39011 738.91748
699.0 0.001431 388.40060 727.49115
660.0 0.001515 388.41238 720.51245
751.0 0.001332 388.42551 717.81641
711.0 0.001406 388.43994 719.19171
724.0 0.001381 388.45569 724.32257
778.0 0.001285 388.47272 732.69580
714.0 0.001401 388.49106 743.48309
715.0 0.001399 388.51068 755.42340
781.0 0.001280 388.53165 766.77264
734.0 0.001362 388.55389 775.41254
762.0 0.001312 388.57742 779.21729
767.0 0.001304 388.60223 776.59479
701.0 0.001427 388.62836 766.99615
726.0 0.001377 388.65573 751.08978
729.0 0.001372 388.68436 730.48706
711.0 0.001406 388.71432 707.21490
705.0 0.001418 388.74548 683.10547
650.0 0.001538 388.77792 659.62787
666.0 0.001502 388.81161 637.72668
625.0 0.001600 388.84653 617.91583
613.0 0.001631 388.88272 600.39697
579.0 0.001727 388.92014 585.17340
568.0 0.001761 388.95877 572.13159
561.0 0.001783 388.99863 561.09442
555.0 0.001802 389.03970 551.85156
581.0 0.001721 389.08197 544.17279
516.0 0.001938 389.12546 537.81360
520.0 0.001923 389.17010 532.52100
537.0 0.001862 389.21597 528.05133
535.0 0.001869 389.26300 524.19208
509.0 0.001965 389.31119 520.78815
540.0 0.001852 389.36053 517.76031
539.0 0.001855 389.41104 515.09656
575.0 0.001739 389.46268 512.82935
507.0 0.001972 389.51547 511.00311
514.0 0.001946 389.56937 509.64658
508.0 0.001969 389.62439 508.75946
517.0 0.001934 389.68051 508.30640
528.0 0.001894 389.73773 508.22858
532.0 0.001880 389.79602 508.46899
478.0 0.002092 389.85538 508.99518
508.0 0.001969 389.91580 509.81284
522.0 0.001916 389.97726 510.95441
533.0 0.001876 390.03983 512.46094
532.0 0.001880 390.10336 514.39203
526.0 0.001901 390.16797 516.83051
491.0 0.002037 390.23352 519.89587
541.0 0.001848 390.30014 523.74335
529.0 0.001890 390.36768 528.53534
538.0 0.001859 390.43622 534.42419
541.0 0.001848 390.50574 541.51422
532.0 0.001880 390.57614 549.84259
579.0 0.001727 390.64755 559.35010
608.0 0.001645 390.71982 569.85510
613.0 0.001631 390.79306 581.02832
606.0 0.001650 390.86713 592.38867
624.0 0.001603 390.94217 603.32672
649.0 0.001541 391.01801 613.16357
671.0 0.001490 391.09473 621.23218
610.0 0.001639 391.17227 626.95947
602.0 0.001661 391.25067 629.87775
638.0 0.001567 391.32990 630.00653
656.0 0.001524 391.40985 627.49023
625.0 0.001600 391.49069 622.88849
630.0 0.001587 391.57220 616.98126
601.0 0.001664 391.65457 610.58301
624.0 0.001603 391.73758 604.36865
593.0 0.001686 391.82138 598.77020
584.0 0.001712 391.90588 593.98169
601.0 0.001664 391.99109 589.99945
561.0 0.001783 392.07697 586.78278
553.0 0.001808 392.16348 584.12677
559.0 0.001789 392.25070 581.80341
569.0 0.001757 392.33853 580.11047
622.0 0.001608 392.42700 578.71515
526.0 0.001901 392.51602 577.39325
565.0 0.001770 392.60565 575.91058
499.0 0.002004 392.69586 574.09424
528.0 0.001894 392.78662 571.92450
532.0 0.001880 392.87793 569.56512
514.0 0.001946 392.96976 567.32214
574.0 0.001742 393.06207 565.56250
540.0 0.001852 393.15488 564.63812
551.0 0.001815 393.24817 564.84344
571.0 0.001751 393.34192 566.40790
538.0 0.001859 393.43610 569.51062
543.0 0.001842 393.53070 574.30249
545.0 0.001835 393.62567 580.92578
526.0 0.001901 393.72107 589.53094
544.0 0.001838 393.81683 600.28302
562.0 0.001779 393.91293 613.36853
601.0 0.001664 394.00937 628.99036
618.0 0.001618 394.10608 647.35529
627.0 0.001595 394.20316 668.65515
714.0 0.001401 394.30045 693.02747
755.0 0.001325 394.39807 720.50018
767.0 0.001304 394.49591 750.91565
790.0 0.001266 394.59396 783.83997
828.0 0.001208 394.69223 818.62872
845.0 0.001183 394.79068 853.81622
927.0 0.001079 394.88934 888.05011
971.0 0.001030 394.98807 919.69452
981.0 0.001019 395.08704 947.18060
997.0 0.001003 395.18604 969.13379
952.0 0.001050 395.28522 984.32587
1021.0 0.000979 395.38440 991.58960
981.0 0.001019 395.48370 989.90594
970.0 0.001031 395.58301 978.75677
952.0 0.001050 395.68240 958.55951
952.0 0.001050 395.78177 930.83484
895.0 0.001117 395.88107 897.93756
850.0 0.001176 395.98044 862.48999
837.0 0.001195 396.07968 826.82977
855.0 0.001170 396.17892 792.78113
776.0 0.001289 396.27805 761.11481
737.0 0.001357 396.37711 732.29852
730.0 0.001370 396.47598 706.22125
698.0 0.001433 396.57474 682.53351
638.0 0.001567 396.67337 660.84100
640.0 0.001563 396.77182 641.01245
616.0 0.001623 396.87006 622.96686
623.0 0.001605 396.96811 606.74121
556.0 0.001799 397.06595 592.00537
567.0 0.001764 397.16345 579.37976
567.0 0.001764 397.26080 568.39612
554.0 0.001805 397.35779 558.80585
556.0 0.001799 397.45447 550.41223
519.0 0.001927 397.55087 542.99939
524.0 0.001908 397.64691 536.37018
486.0 0.002058 397.74265 530.35968
472.0 0.002119 397.83795 524.83813
459.0 0.002179 397.93289 519.73700
514.0 0.001946 398.02744 515.04083
471.0 0.002123 398.12155 510.88013
491.0 0.002037 398.21518 507.10623
487.0 0.002053 398.30838 503.86823
472.0 0.002119 398.40109 501.19888
487.0 0.002053 398.49335 499.10690
476.0 0.002101 398.58505 497.57611
483.0 0.002070 398.67624 496.56491
524.0 0.001908 398.76688 496.00638
491.0 0.002037 398.85693 495.81665
475.0 0.002105 398.94641 495.90753
497.0 0.002012 399.03534 496.21402
511.0 0.001957 399.12360 496.71985
502.0 0.001992 399.21127 497.46841
486.0 0.002058 399.29828 498.55481
477.0 0.002096 399.38461 500.10043
478.0 0.002092 399.47028 502.22537
500.0 0.002000 399.55527 505.03119
490.0 0.002041 399.63953 508.59119
509.0 0.001965 399.72302 512.92651
513.0 0.001949 399.80585 518.01196
475.0 0.002105 399.88785 523.73541
494.0 0.002024 399.96915 529.87695
519.0 0.001927 400.04959 536.09192
522.0 0.001916 400.12930 541.92914
510.0 0.001961 400.20816 546.91278
507.0 0.001972 400.28616 550.67487
497.0 0.002012 400.36334 553.09296
573.0 0.001745 400.43964 554.35345
574.0 0.001742 400.51511 555.00574
514.0 0.001946 400.58963 555.40442
530.0 0.001887 400.66330 556.21802
507.0 0.001972 400.73599 557.91913
519.0 0.001927 400.80783 560.86786
561.0 0.001783 400.87866 565.32965
525.0 0.001905 400.94855 571.50629
540.0 0.001852 401.01749 579.57373
546.0 0.001832 401.08542 589.70709
588.0 0.001701 401.15240 602.09436
570.0 0.001754 401.21832 616.93591
641.0 0.001560 401.28326 634.42352
643.0 0.001555 401.34711 654.71088
716.0 0.001397 401.41000 677.85980
666.0 0.001502 401.47174 703.76355
733.0 0.001364 401.53247 732.04132
780.0 0.001282 401.59210 761.90936
783.0 0.001277 401.65067 792.05341
819.0 0.001221 401.70810 820.57239
897.0 0.001115 401.76443 845.07660
848.0 0.001179 401.81970 863.02832
880.0 0.001136 401.87375 872.30121
898.0 0.001114 401.92673 871.78235
896.0 0.001116 401.97849 861.72913
890.0 0.001124 402.02911 843.76526
856.0 0.001168 402.07855 820.05493
829.0 0.001206 402.12686 793.18982
793.0 0.001261 402.17395 765.36505
760.0 0.001316 402.21985 738.23926
715.0 0.001399 402.26453 712.89410
701.0 0.001427 402.30801 689.98352
691.0 0.001447 402.35025 669.83051
656.0 0.001524 402.39130 652.54425
655.0 0.001527 402.43112 638.09424
655.0 0.001527 402.46967 626.36292
634.0 0.001577 402.50696 617.10040
622.0 0.001608 402.54300 609.97278
641.0 0.001560 402.57776 604.63306
614.0 0.001629 402.61127 600.61438
623.0 0.001605 402.64352 597.36938
584.0 0.001712 402.67447 594.34534
594.0 0.001684 402.70413 590.93372
594.0 0.001684 402.73251 586.78009
587.0 0.001704 402.75958 581.74139
549.0 0.001821 402.78537 575.93146
542.0 0.001845 402.80984 569.64478
519.0 0.001927 402.83304 563.22723
529.0 0.001890 402.85489 556.96356
507.0 0.001972 402.87543 551.01880
522.0 0.001916 402.89462 545.43799
522.0 0.001916 402.91254 540.18817
531.0 0.001883 402.92908 535.19446
554.0 0.001805 402.94437 530.38721
522.0 0.001916 402.95825 525.71191
508.0 0.001969 402.97086 521.13916
501.0 0.001996 402.98206 516.77332
531.0 0.001883 402.99200 512.41858
554.0 0.001805 403.00061 508.24463
488.0 0.002049 403.00781 504.34280
498.0 0.002008 403.01373 500.76611
476.0 0.002101 403.01828 497.59970
475.0 0.002105 403.02151 494.89670
443.0 0.002257 403.02341 492.74960
516.0 0.001938 403.02396 491.04083
450.0 0.002222 403.02316 489.81198
478.0 0.002092 403.02106 489.01712
444.0 0.002252 403.01761 488.57581
476.0 0.002101 403.01282 488.38403
494.0 0.002024 403.00671 488.31390
474.0 0.002110 402.99927 488.23257
468.0 0.002137 402.99051 488.02728
480.0 0.002083 402.98041 487.63434
455.0 0.002198 402.96902 487.05762
412.0 0.002427 402.95627 486.36890
459.0 0.002179 402.94226 485.69049
483.0 0.002070 402.92688 485.16751
499.0 0.002004 402.91025 484.94421
451.0 0.002217 402.89227 485.17392
479.0 0.002088 402.87305 485.92041
468.0 0.002137 402.85251 487.30215
477.0 0.002096 402.83069 489.40295
486.0 0.002058 402.80759 492.30063
504.0 0.001984 402.78320 496.06516
500.0 0.002000 402.75757 500.74466
486.0 0.002058 402.73062 506.36624
533.0 0.001876 402.70248 512.89496
489.0 0.002045 402.67303 520.19336
537.0 0.001862 402.64240 527.97217
500.0 0.002000 402.61047 535.74115
497.0 0.002012 402.57739 542.82910
492.0 0.002033 402.54303 548.48517
520.0 0.001923 402.50751 552.09326
546.0 0.001832 402.47076 553.40247
548.0 0.001825 402.43277 552.64111
527.0 0.001898 402.39368 550.42944
536.0 0.001866 402.35333 547.55365
551.0 0.001815 402.31189 544.75684
534.0 0.001873 402.26923 542.62244
529.0 0.001890 402.22546 541.56403
503.0 0.001988 402.18054 541.85944
544.0 0.001838 402.13449 543.70428
567.0 0.001764 402.08731 547.24817
532.0 0.001880 402.03906 552.62061
526.0 0.001901 401.98969 559.94580
523.0 0.001912 401.93924 569.34290
572.0 0.001748 401.88773 580.92004
584.0 0.001712 401.83514 594.82440
606.0 0.001650 401.78152 610.92859
639.0 0.001565 401.72687 629.20795
666.0 0.001502 401.67117 649.39142
679.0 0.001473 401.61447 670.95068
691.0 0.001447 401.55676 693.00330
702.0 0.001425 401.49808 714.23517
700.0 0.001429 401.43845 732.90942
718.0 0.001393 401.37781 747.05310
724.0 0.001381 401.31628 754.85535
747.0 0.001339 401.25378 755.20276
758.0 0.001319 401.19037 748.07263
691.0 0.001447 401.12607 734.56073
747.0 0.001339 401.06088 716.51807
666.0 0.001502 400.99481 696.00098
681.0 0.001468 400.92789 674.79950
678.0 0.001475 400.86011 654.18805
638.0 0.001567 400.79150 634.88818
617.0 0.001621 400.72214 617.14532
572.0 0.001748 400.65189 600.90619
599.0 0.001669 400.58093 585.84314
550.0 0.001818 400.50912 572.00916
530.0 0.001887 400.43665 559.15399
544.0 0.001838 400.36340 547.24951
535.0 0.001869 400.28946 536.32855
501.0 0.001996 400.21481 526.43298
454.0 0.002203 400.13947 517.58191
530.0 0.001887 400.06348 509.75937
529.0 0.001890 399.98679 502.92065
497.0 0.002012 399.90955 497.00464
473.0 0.002114 399.83160 491.94287
461.0 0.002169 399.75314 487.66791
463.0 0.002160 399.67401 484.11639
472.0 0.002119 399.59442 481.22940
478.0 0.002092 399.51425 478.95413
458.0 0.002183 399.43350 477.24344
449.0 0.002227 399.35233 476.06757
437.0 0.002288 399.27057 475.37302
433.0 0.002309 399.18842 475.14334
487.0 0.002053 399.10574 475.36383
468.0 0.002137 399.02271 476.02634
436.0 0.002294 398.93918 477.13452
487.0 0.002053 398.85532 478.69437
468.0 0.002137 398.77103 480.73495
463.0 0.002160 398.68640 483.29636
474.0 0.002110 398.60144 486.42719
476.0 0.002101 398.51614 490.17685
493.0 0.002028 398.43057 494.58353
461.0 0.002169 398.34467 499.66400
516.0 0.001938 398.25851 505.39801
506.0 0.001976 398.17215 511.71304
543.0 0.001842 398.08551 518.46851
576.0 0.001736 397.99869 525.42358
584.0 0.001712 397.91165 532.24841
540.0 0.001852 397.82449 538.51666
599.0 0.001669 397.73712 543.74298
603.0 0.001658 397.64966 547.44977
598.0 0.001672 397.56207 549.25049
557.0 0.001795 397.47443 548.93073
564.0 0.001773 397.38669 546.48950
583.0 0.001715 397.29889 542.12872
570.0 0.001754 397.21106 536.20270
554.0 0.001805 397.12320 529.14172
554.0 0.001805 397.03537 521.38684
523.0 0.001912 396.94757 513.33856
525.0 0.001905 396.85980 505.32941
513.0 0.001949 396.77209 497.61072
484.0 0.002066 396.68448 490.35178
506.0 0.001976 396.59698 483.65311
475.0 0.002105 396.50955 477.55658
494.0 0.002024 396.42233 472.06656
483.0 0.002070 396.33524 467.16425
494.0 0.002024 396.24835 462.80341
455.0 0.002198 396.16165 458.94342
455.0 0.002198 396.07513 455.53809
454.0 0.002203 395.98892 452.54242
463.0 0.002160 395.90289 449.91412
447.0 0.002237 395.81720 447.61496
480.0 0.002083 395.73175 445.61069
443.0 0.002257 395.64667 443.87216
416.0 0.002404 395.56186 442.37344
433.0 0.002309 395.47748 441.09320
434.0 0.002304 395.39343 440.01303
412.0 0.002427 395.30975 439.11789
415.0 0.002410 395.22653 438.39603
430.0 0.002326 395.14365 437.83865
401.0 0.002494 395.06128 437.43875
440.0 0.002273 394.97931 437.21011
421.0 0.002375 394.89789 437.21384
433.0 0.002309 394.81693 437.26950
428.0 0.002336 394.73651 437.47708
404.0 0.002475 394.65656 437.83716
411.0 0.002433 394.57724 438.35208
438.0 0.002283 394.49844 439.02518
453.0 0.002208 394.42023 439.84586
426.0 0.002347 394.34265 440.80988
446.0 0.002242 394.26563 441.90259
448.0 0.002232 394.18930 443.10345
420.0 0.002381 394.11356 444.38974
442.0 0.002262 394.03857 445.73672
453.0 0.002208 393.96420 447.13391
413.0 0.002421 393.89053 448.58588
443.0 0.002257 393.81760 449.55411
439.0 0.002278 393.74539 451.22165
432.0 0.002315 393.67395 453.08664
420.0 0.002381 393.60324 455.22308
455.0 0.002198 393.53333 457.70850
436.0 0.002294 393.46417 460.65405
446.0 0.002242 393.39587 464.06390
469.0 0.002132 393.32837 468.04794
478.0 0.002092 393.26169 472.68402
492.0 0.002033 393.19586 478.05411
486.0 0.002058 393.13089 484.24469
500.0 0.002000 393.06680 491.34454
499.0 0.002004 393.00363 499.43958
514.0 0.001946 392.94135 508.60611
492.0 0.002033 392.87994 518.90039
487.0 0.002053 392.81949 530.34381
511.0 0.001957 392.76001 542.93176
542.0 0.001845 392.70145 556.65027
518.0 0.001931 392.64386 571.53497
543.0 0.001842 392.58725 587.72040
598.0 0.001672 392.53162 605.43744
607.0 0.001647 392.47699 624.90857
649.0 0.001541 392.42337 646.15094
636.0 0.001572 392.37079 668.75330
673.0 0.001486 392.31921 691.71490
679.0 0.001473 392.26871 713.47583
654.0 0.001529 392.21921 732.08228
702.0 0.001425 392.17081 745.81232
671.0 0.001490 392.12344 753.32452
688.0 0.001453 392.07718 754.17987
715.0 0.001399 392.03201 748.65558
755.0 0.001325 391.98792 737.70758
730.0 0.001370 391.94498 722.82532
666.0 0.001502 391.90308 705.77289
637.0 0.001570 391.86237 688.25403
672.0 0.001488 391.82272 671.60999
650.0 0.001538 391.78424 656.65796
660.0 0.001515 391.74689 643.66333
626.0 0.001597 391.71069 632.60809
670.0 0.001493 391.67563 622.53656
624.0 0.001603 391.64175 612.92340
642.0 0.001558 391.60904 603.10223
585.0 0.001709 391.57748 592.65411
550.0 0.001818 391.54712 581.50494
572.0 0.001748 391.51791 569.84973
562.0 0.001779 391.48990 558.07605
520.0 0.001923 391.46304 546.59192
519.0 0.001927 391.43741 535.73914
542.0 0.001845 391.41296 525.75879
530.0 0.001887 391.38971 516.78955
469.0 0.002132 391.36768 508.88730
510.0 0.001961 391.34683 502.04697
531.0 0.001883 391.32718 496.22525
459.0 0.002179 391.30875 491.35837
499.0 0.002004 391.29153 487.46597
451.0 0.002217 391.27548 484.29446
430.0 0.002326 391.26068 481.87418
477.0 0.002096 391.24707 480.15424
450.0 0.002222 391.23468 479.09641
456.0 0.002193 391.22348 478.67371
463.0 0.002160 391.21350 478.88242
466.0 0.002146 391.20471 479.69302
435.0 0.002299 391.19714 481.11969
481.0 0.002079 391.19080 483.17218
441.0 0.002268 391.18564 485.86703
449.0 0.002227 391.18167 489.22214
479.0 0.002088 391.17889 493.25793
503.0 0.001988 391.17734 497.99292
523.0 0.001912 391.17697 503.43506
510.0 0.001961 391.17780 509.59814
528.0 0.001894 391.17978 516.45349
579.0 0.001727 391.18295 523.99994
543.0 0.001842 391.18729 532.22931
558.0 0.001792 391.19281 541.15417
552.0 0.001812 391.19949 550.82013
568.0 0.001761 391.20737 561.31348
587.0 0.001704 391.21634 572.75867
560.0 0.001786 391.22650 585.24213
628.0 0.001592 391.23782 598.81232
634.0 0.001577 391.25021 613.36133
630.0 0.001587 391.26379 628.56177
670.0 0.001493 391.27844 643.82758
703.0 0.001422 391.29425 658.34949
717.0 0.001395 391.31113 671.23688
674.0 0.001484 391.32913 681.75647
729.0 0.001372 391.34821 689.54254
709.0 0.001410 391.36835 694.71539
723.0 0.001383 391.38959 697.72455
718.0 0.001393 391.41187 699.03131
720.0 0.001389 391.43521 698.95807
726.0 0.001377 391.45959 696.71216
706.0 0.001416 391.48499 691.67590
702.0 0.001425 391.51141 683.02747
681.0 0.001468 391.53885 670.42975
659.0 0.001517 391.56729 654.31866
650.0 0.001538 391.59671 635.80090
610.0 0.001639 391.62708 616.26215
604.0 0.001656 391.65845 596.96179
621.0 0.001610 391.69073 578.80768
600.0 0.001667 391.72397 562.31732
570.0 0.001754 391.75812 547.69489
573.0 0.001745 391.79321 534.93671
559.0 0.001789 391.82919 523.92316
511.0 0.001957 391.86603 514.48145
544.0 0.001838 391.90375 506.42294
502.0 0.001992 391.94232 499.55875
499.0 0.002004 391.98175 493.71039
503.0 0.001988 392.02197 488.71243
493.0 0.002028 392.06305 484.41980
478.0 0.002092 392.10486 480.71375
489.0 0.002045 392.14752 477.50763
465.0 0.002151 392.19089 474.74921
486.0 0.002058 392.23505 472.41095
448.0 0.002232 392.27994 470.47818
466.0 0.002146 392.32553 468.93665
476.0 0.002101 392.37183 467.76767
489.0 0.002045 392.41879 466.94858
467.0 0.002141 392.46646 466.42001
447.0 0.002237 392.51474 466.22006
451.0 0.002217 392.56369 466.28027
448.0 0.002232 392.61319 466.56158
456.0 0.002193 392.66336 467.01993
491.0 0.002037 392.71405 467.60760
508.0 0.001969 392.76535 468.27795
476.0 0.002101 392.81717 468.98959
483.0 0.002070 392.86954 469.71933
472.0 0.002119 392.92239 470.47693
475.0 0.002105 392.97574 471.31708
462.0 0.002165 393.02957 472.33755
483.0 0.002070 393.08383 473.66132
478.0 0.002092 393.13855 475.41812
460.0 0.002174 393.19363 477.73062
468.0 0.002137 393.24915 480.70917
484.0 0.002066 393.30502 484.45721
513.0 0.001949 393.36127 488.94235
501.0 0.001996 393.41785 494.52859
493.0 0.002028 393.47473 501.18695
468.0 0.002137 393.53192 509.01981
527.0 0.001898 393.58936 518.11700
517.0 0.001934 393.64709 528.58618
553.0 0.001808 393.70505 540.32861
534.0 0.001873 393.76321 553.28613
514.0 0.001946 393.82156 567.19019
555.0 0.001802 393.88010 581.55450
581.0 0.001721 393.93881 595.64349
569.0 0.001757 393.99765 608.51007
604.0 0.001656 394.05658 619.19025
631.0 0.001585 394.11563 626.82703
609.0 0.001642 394.17471 631.13879
644.0 0.001553 394.23392 632.40027
635.0 0.001575 394.29312 631.35303
611.0 0.001637 394.35236 628.91840
619.0 0.001616 394.41156 625.89673
642.0 0.001558 394.47073 622.77380
661.0 0.001513 394.52988 619.67877
652.0 0.001534 394.58896 616.46069
589.0 0.001698 394.64795 612.83307
603.0 0.001658 394.70679 608.54785
624.0 0.001603 394.76556 603.48199
603.0 0.001658 394.82413 597.74060
584.0 0.001712 394.88257 591.58301
573.0 0.001745 394.94083 585.33350
544.0 0.001838 394.99884 579.25519
587.0 0.001704 395.05667 573.48901
608.0 0.001645 395.11420 568.00513
557.0 0.001795 395.17148 562.63190
515.0 0.001942 395.22845 557.12592
569.0 0.001757 395.28519 551.28564
569.0 0.001757 395.34152 545.02991
534.0 0.001873 395.39755 538.43427
507.0 0.001972 395.45319 531.69464
520.0 0.001923 395.50848 525.06439
510.0 0.001961 395.56332 518.74969
509.0 0.001965 395.61777 512.92395
517.0 0.001934 395.67178 507.68283
513.0 0.001949 395.72531 503.08401
470.0 0.002128 395.77841 499.17520
504.0 0.001984 395.83096 495.96109
519.0 0.001927 395.88303 493.47977
471.0 0.002123 395.93454 491.75278
489.0 0.002045 395.98553 490.79819
475.0 0.002105 396.03592 490.62836
489.0 0.002045 396.08575 491.25500
471.0 0.002123 396.13498 492.68594
493.0 0.002028 396.18359 494.92810
499.0 0.002004 396.23160 497.82202
499.0 0.002004 396.27890 501.75186
499.0 0.002004 396.32556 506.36902
491.0 0.002037 396.37152 511.66943
525.0 0.001905 396.41684 517.52301
535.0 0.001869 396.46140 523.72308
532.0 0.001880 396.50522 529.98102
551.0 0.001815 396.54831 535.91785
541.0 0.001848 396.59067 541.13959
523.0 0.001912 396.63223 545.29565
523.0 0.001912 396.67300 548.18207
527.0 0.001898 396.71301 549.86407
527.0 0.001898 396.75217 550.46783
544.0 0.001838 396.79053 550.43463
518.0 0.001931 396.82803 550.25140
511.0 0.001957 396.86469 550.37933
540.0 0.001852 396.90048 551.20264
575.0 0.001739 396.93539 552.95911
541.0 0.001848 396.96942 555.76709
540.0 0.001852 397.00256 559.58606
562.0 0.001779 397.03476 564.21741
544.0 0.001838 397.06607 569.30859
524.0 0.001908 397.09644 574.37134
548.0 0.001825 397.12589 578.84155
589.0 0.001698 397.15439 582.16858
557.0 0.001795 397.18188 583.92535
535.0 0.001869 397.20847 583.88458
552.0 0.001812 397.23404 582.03381
555.0 0.001802 397.25864 578.53198
559.0 0.001789 397.28226 573.65674
576.0 0.001736 397.30487 567.70428
554.0 0.001805 397.32645 561.11414
541.0 0.001848 397.34708 554.11261
519.0 0.001927 397.36664 547.13434
526.0 0.001901 397.38519 540.50940
500.0 0.002000 397.40271 534.51245
541.0 0.001848 397.41922 529.35437
483.0 0.002070 397.43466 525.18335
506.0 0.001976 397.44907 522.09576
502.0 0.001992 397.46246 520.14734
509.0 0.001965 397.47476 519.35889
525.0 0.001905 397.48602 519.72620
511.0 0.001957 397.49622 521.21429
527.0 0.001898 397.50540 523.75360
538.0 0.001859 397.51346 527.22888
508.0 0.001969 397.52054 531.47174
565.0 0.001770 397.52649 536.26129
521.0 0.001919 397.53140 541.33246
503.0 0.001988 397.53528 546.38611
554.0 0.001805 397.53809 551.09637
522.0 0.001916 397.53983 555.11334
557.0 0.001795 397.54050 558.07715
517.0 0.001934 397.54013 559.64392
537.0 0.001862 397.53870 559.59607
509.0 0.001965 397.53625 557.89484
564.0 0.001773 397.53271 554.71808
546.0 0.001832 397.52817 550.42694
554.0 0.001805 397.52258 545.46674
521.0 0.001919 397.51596 540.25604
519.0 0.001927 397.50827 535.09088
455.0 0.002198 397.49960 530.09491
461.0 0.002169 397.48993 525.22162
535.0 0.001869 397.47922 520.31305
522.0 0.001916 397.46753 515.19165
493.0 0.002028 397.45480 509.75961
498.0 0.002008 397.44113 504.04791
478.0 0.002092 397.42642 498.20221
519.0 0.001927 397.41080 492.41718
477.0 0.002096 397.39420 486.86890
433.0 0.002309 397.37665 481.67807
454.0 0.002203 397.35812 476.90811
447.0 0.002237 397.33871 472.58109
419.0 0.002387 397.31836 468.69919
485.0 0.002062 397.29709 465.25757
445.0 0.002247 397.27496 462.25150
473.0 0.002114 397.25189 459.67245
461.0 0.002169 397.22800 457.51089
420.0 0.002381 397.20322 455.75223
409.0 0.002445 397.17761 454.38126
426.0 0.002347 397.15112 453.43781
443.0 0.002257 397.12387 452.80289
455.0 0.002198 397.09579 452.52829
477.0 0.002096 397.06696 452.62012
431.0 0.002320 397.03732 453.09247
459.0 0.002179 397.00693 453.96753
452.0 0.002212 396.97583 455.27475
420.0 0.002381 396.94397 457.05093
423.0 0.002364 396.91144 459.33987
459.0 0.002179 396.87820 462.19208
446.0 0.002242 396.84430 465.32324
475.0 0.002105 396.80972 469.48376
470.0 0.002128 396.77454 474.38721
503.0 0.001988 396.73874 480.09952
440.0 0.002273 396.70233 486.67331
525.0 0.001905 396.66537 494.13513
515.0 0.001942 396.62787 502.45746
488.0 0.002049 396.58981 511.51337
492.0 0.002033 396.55127 521.01337
524.0 0.001908 396.51221 530.44672
489.0 0.002045 396.47269 539.05200
526.0 0.001901 396.43274 545.88312
524.0 0.001908 396.39233 549.98975
495.0 0.002020 396.35156 550.68860
508.0 0.001969 396.31039 547.83362
527.0 0.001898 396.26889 541.86035
524.0 0.001908 396.22702 533.44873
521.0 0.001919 396.18488 523.66846
514.0 0.001946 396.14243 513.41547
479.0 0.002088 396.09976 503.35928
476.0 0.002101 396.05682 493.92163
460.0 0.002174 396.01367 485.31442
457.0 0.002188 395.97037 477.60394
482.0 0.002075 395.92688 470.77057
479.0 0.002088 395.88330 464.75348
473.0 0.002114 395.83957 459.47708
442.0 0.002262 395.79578 454.86606
429.0 0.002331 395.75192 450.84769
429.0 0.002331 395.70807 447.35477
458.0 0.002183 395.66415 444.32504
453.0 0.002208 395.62033 441.71912
433.0 0.002309 395.57651 439.45743
423.0 0.002364 395.53281 437.50598
469.0 0.002132 395.48923 435.83078
452.0 0.002212 395.44574 434.39981
473.0 0.002114 395.40247 433.18564
432.0 0.002315 395.35931 432.16571
442.0 0.002262 395.31647 431.32043
423.0 0.002364 395.27380 430.63290
405.0 0.002469 395.23145 430.08902
420.0 0.002381 395.18936 429.67578
442.0 0.002262 395.14764 429.38306
441.0 0.002268 395.10629 429.20239
423.0 0.002364 395.06531 429.12918
427.0 0.002342 395.02478 429.16180
394.0 0.002538 394.98465 429.30164
396.0 0.002525 394.94504 429.55228
430.0 0.002326 394.90588 429.91711
434.0 0.002304 394.86728 430.39941
413.0 0.002421 394.82925 431.00183
432.0 0.002315 394.79181 431.72458
428.0 0.002336 394.75500 432.56845
470.0 0.002128 394.71881 433.53204
458.0 0.002183 394.68329 434.61389
449.0 0.002227 394.64850 435.81082
433.0 0.002309 394.61444 437.11816
461.0 0.002169 394.58115 438.53339
407.0 0.002457 394.54865 440.06143
431.0 0.002320 394.51694 441.71881
421.0 0.002375 394.48605 443.53702
447.0 0.002237 394.45609 445.59625
423.0 0.002364 394.42700 447.87732
467.0 0.002141 394.39883 450.46420
455.0 0.002198 394.37164 453.39389
464.0 0.002155 394.34543 456.68143
459.0 0.002179 394.32022 460.30496
463.0 0.002160 394.29605 464.19528
440.0 0.002273 394.27295 468.22214
478.0 0.002092 394.25095 472.18835
469.0 0.002132 394.23001 475.84326
481.0 0.002079 394.21024 478.91690
465.0 0.002151 394.19162 481.18158
447.0 0.002237 394.17422 482.51791
450.0 0.002222 394.15799 482.95657
500.0 0.002000 394.14307 482.67432
465.0 0.002151 394.12936 481.94727
474.0 0.002110 394.11697 481.08240
497.0 0.002012 394.10587 480.36368
476.0 0.002101 394.09610 480.02100
480.0 0.002083 394.08768 480.22363
462.0 0.002165 394.08066 481.08920
491.0 0.002037 394.07507 482.69724
503.0 0.001988 394.07086 485.10052
485.0 0.002062 394.06812 488.32999
515.0 0.001942 394.06680 492.39053
496.0 0.002016 394.06702 497.24896
500.0 0.002000 394.06873 502.81570
504.0 0.001984 394.07196 508.92184
531.0 0.001883 394.07672 515.30151
466.0 0.002146 394.08307 521.58942
516.0 0.001938 394.09097 527.34375
532.0 0.001880 394.10052 532.10944
569.0 0.001757 394.11166 535.50024
538.0 0.001859 394.12442 537.28430
582.0 0.001718 394.13885 537.44153
530.0 0.001887 394.15494 536.19940
573.0 0.001745 394.17270 533.84247
555.0 0.001802 394.19217 530.83441
516.0 0.001938 394.21332 527.58130
603.0 0.001658 394.23618 524.39783
509.0 0.001965 394.26080 521.48083
516.0 0.001938 394.28717 518.92084
540.0 0.001852 394.31531 516.76025
497.0 0.002012 394.34515 514.98639
453.0 0.002208 394.37683 513.66412
497.0 0.002012 394.41028 512.89594
505.0 0.001980 394.44553 512.80151
463.0 0.002160 394.48257 513.53253
484.0 0.002066 394.52139 515.22766
520.0 0.001923 394.56207 517.94464
511.0 0.001957 394.60455 521.91254
479.0 0.002088 394.64890 527.14838
582.0 0.001718 394.69504 533.55457
586.0 0.001706 394.74304 541.42542
555.0 0.001802 394.79288 550.55573
557.0 0.001795 394.84454 560.77301
568.0 0.001761 394.89807 571.75275
578.0 0.001730 394.95340 582.97998
616.0 0.001623 395.01062 593.75092
620.0 0.001613 395.06964 603.23993
566.0 0.001767 395.13055 610.65094
568.0 0.001761 395.19327 615.41650
608.0 0.001645 395.25787 617.36548
601.0 0.001664 395.32425 616.76923
606.0 0.001650 395.39249 614.23212
633.0 0.001580 395.46252 610.52905
620.0 0.001613 395.53439 606.41711
637.0 0.001570 395.60809 602.56897
618.0 0.001618 395.68359 599.48676
625.0 0.001600 395.76089 597.59314
599.0 0.001669 395.83994 597.09631
605.0 0.001653 395.92081 598.16235
579.0 0.001727 396.00339 600.82648
643.0 0.001555 396.08777 605.04370
650.0 0.001538 396.17380 610.72314
655.0 0.001527 396.26166 617.78418
642.0 0.001558 396.35120 626.20563
652.0 0.001534 396.44247 636.05457
689.0 0.001451 396.53531 647.47131
742.0 0.001348 396.62991 660.60065
728.0 0.001374 396.72620 675.49591
765.0 0.001307 396.82397 692.00818
786.0 0.001272 396.92346 709.67462
768.0 0.001302 397.02451 727.65033
796.0 0.001256 397.12717 744.66656
798.0 0.001253 397.23126 759.12311
809.0 0.001236 397.33698 769.30811
817.0 0.001224 397.44415 773.77765
838.0 0.001193 397.55286 771.66785
785.0 0.001274 397.66287 763.05505
766.0 0.001305 397.77444 748.86169
800.0 0.001250 397.88736 730.59430
753.0 0.001328 398.00162 709.97913
695.0 0.001439 398.11728 688.51544
714.0 0.001401 398.23422 667.43939
663.0 0.001508 398.35248 647.55817
678.0 0.001475 398.47186 629.31610
625.0 0.001600 398.59259 612.87524
634.0 0.001577 398.71448 598.20697
568.0 0.001761 398.83746 585.18188
562.0 0.001779 398.96161 573.65100
540.0 0.001852 399.08688 563.49976
561.0 0.001783 399.21317 554.66620
544.0 0.001838 399.34039 547.12616
501.0 0.001996 399.46869 540.85846
514.0 0.001946 399.59790 535.81702
515.0 0.001942 399.72794 531.91315
531.0 0.001883 399.85889 529.00427
506.0 0.001976 399.99069 526.88574
525.0 0.001905 400.12326 525.29077
489.0 0.002045 400.25647 524.03186
516.0 0.001938 400.39044 522.54211
513.0 0.001949 400.52512 520.62421
482.0 0.002075 400.66037 518.11627
465.0 0.002151 400.79608 514.97583
491.0 0.002037 400.93240 511.29520
501.0 0.001996 401.06921 507.25876
524.0 0.001908 401.20636 503.09161
505.0 0.001980 401.34396 499.01233
485.0 0.002062 401.48193 495.20273
486.0 0.002058 401.62015 491.79303
513.0 0.001949 401.75851 488.86398
480.0 0.002083 401.89716 486.45648
488.0 0.002049 402.03595 484.58194
474.0 0.002110 402.17471 483.23499
468.0 0.002137 402.31363 482.40164
441.0 0.002268 402.45251 482.06345
444.0 0.002252 402.59134 482.21771
431.0 0.002320 402.72998 482.80197
465.0 0.002151 402.86850 483.80713
486.0 0.002058 403.00684 485.20242
457.0 0.002188 403.14478 486.95477
424.0 0.002358 403.28250 489.03265
455.0 0.002198 403.41980 491.40854
479.0 0.002088 403.55673 494.06238
515.0 0.001942 403.69299 496.98303
485.0 0.002062 403.82886 500.17203
503.0 0.001988 403.96411 503.63300
572.0 0.001748 404.09872 507.37787
519.0 0.001927 404.23248 511.40662
477.0 0.002096 404.36560 515.68530
556.0 0.001799 404.49789 520.11877
512.0 0.001953 404.62918 524.53143
528.0 0.001894 404.75964 528.65991
504.0 0.001984 404.88913 532.18073
486.0 0.002058 405.01755 534.77020
474.0 0.002110 405.14474 536.19196
531.0 0.001883 405.27090 536.37384
517.0 0.001934 405.39581 535.43762
522.0 0.001916 405.51938 533.66718
502.0 0.001992 405.64166 531.43994
502.0 0.001992 405.76260 529.11243
530.0 0.001887 405.88208 527.00922
499.0 0.002004 405.99994 525.36694
535.0 0.001869 406.11636 524.34576
482.0 0.002075 406.23111 524.04242
481.0 0.002079 406.34415 524.50946
471.0 0.002123 406.45551 525.76862
465.0 0.002151 406.56509 527.81506
490.0 0.002041 406.67282 530.62085
494.0 0.002024 406.77856 534.13654
485.0 0.002062 406.88245 538.29572
511.0 0.001957 406.98431 543.03168
496.0 0.002016 407.08414 548.30164
488.0 0.002049 407.18176 554.11481
570.0 0.001754 407.27728 560.53986
526.0 0.001901 407.37057 567.70386
525.0 0.001905 407.46152 575.76758
535.0 0.001869 407.55020 584.90900
533.0 0.001876 407.63651 595.28479
584.0 0.001712 407.72037 607.11426
612.0 0.001634 407.80170 620.52411
580.0 0.001724 407.88052 635.62909
637.0 0.001570 407.95682 652.48090
701.0 0.001427 408.03036 671.04132
704.0 0.001420 408.10132 691.20947
751.0 0.001332 408.16953 712.49902
781.0 0.001280 408.23495 734.40033
808.0 0.001238 408.29752 756.06982
798.0 0.001253 408.35724 776.39465
797.0 0.001255 408.41409 794.05627
821.0 0.001218 408.46790 807.68396
896.0 0.001116 408.51877 816.08521
847.0 0.001181 408.56659 818.50983
919.0 0.001088 408.61133 814.83734
822.0 0.001217 408.65289 805.61639
861.0 0.001161 408.69135 791.92859
808.0 0.001238 408.72656 775.14655
813.0 0.001230 408.75858 756.67731
776.0 0.001289 408.78726 737.77582
819.0 0.001221 408.81265 719.44403
737.0 0.001357 408.83472 702.40894
668.0 0.001497 408.85339 687.14471
671.0 0.001490 408.86865 673.91333
644.0 0.001553 408.88046 662.80725
687.0 0.001456 408.88882 653.77686
669.0 0.001495 408.89365 646.64453
673.0 0.001486 408.89496 641.11365
645.0 0.001550 408.89273 636.76172
610.0 0.001639 408.88690 633.04840
625.0 0.001600 408.87747 629.11676
581.0 0.001721 408.86444 624.81989
603.0 0.001658 408.84775 619.43958
566.0 0.001767 408.82739 612.75269
521.0 0.001919 408.80338 604.84778
564.0 0.001773 408.77560 596.08270
548.0 0.001825 408.74417 586.95703
515.0 0.001942 408.70898 578.07855
524.0 0.001908 408.67007 569.66339
511.0 0.001957 408.62738 562.10992
528.0 0.001894 408.58099 555.59753
530.0 0.001887 408.53076 550.21277
526.0 0.001901 408.47681 546.06110
512.0 0.001953 408.41907 542.95331
515.0 0.001942 408.35754 540.92090
508.0 0.001969 408.29224 539.89069
508.0 0.001969 408.22314 539.76563
540.0 0.001852 408.15033 540.42926
540.0 0.001852 408.07364 541.74768
510.0 0.001961 407.99323 543.57709
541.0 0.001848 407.90903 545.77979
557.0 0.001795 407.82120 548.23517
533.0 0.001876 407.72946 550.85364
506.0 0.001976 407.63406 553.58856
555.0 0.001802 407.53500 556.40381
542.0 0.001845 407.43219 559.32227
542.0 0.001845 407.32565 562.38916
554.0 0.001805 407.21548 565.66064
587.0 0.001704 407.10175 569.18262
554.0 0.001805 406.98428 572.93964
606.0 0.001650 406.86325 576.81616
583.0 0.001715 406.73874 580.56927
603.0 0.001658 406.61060 583.83002
583.0 0.001715 406.47891 586.14539
560.0 0.001786 406.34381 587.06781
557.0 0.001795 406.20532 586.25452
562.0 0.001779 406.06332 583.56281
526.0 0.001901 405.91797 579.09650
553.0 0.001808 405.76926 573.14502
552.0 0.001812 405.61740 566.14935
577.0 0.001733 405.46216 558.57416
535.0 0.001869 405.30371 550.83978
541.0 0.001848 405.14224 543.29254
530.0 0.001887 404.97754 536.14709
538.0 0.001859 404.80975 529.57080
508.0 0.001969 404.63901 523.64636
476.0 0.002101 404.46539 518.39960
512.0 0.001953 404.28879 513.80328
501.0 0.001996 404.10931 509.80295
532.0 0.001880 403.92725 506.32568
476.0 0.002101 403.74228 503.29803
482.0 0.002075 403.55466 500.66290
496.0 0.002016 403.36447 498.38980
490.0 0.002041 403.17184 496.48077
484.0 0.002066 402.97665 494.96082
491.0 0.002037 402.77908 493.88177
464.0 0.002155 402.57935 493.40393
462.0 0.002165 402.37717 493.39575
495.0 0.002020 402.17288 494.01929
501.0 0.001996 401.96646 495.33130
462.0 0.002165 401.75818 497.37823
473.0 0.002114 401.54785 500.18964
509.0 0.001965 401.33560 503.76746
485.0 0.002062 401.12161 508.07092
520.0 0.001923 400.90610 512.99365
512.0 0.001953 400.68881 518.33752
496.0 0.002016 400.47000 523.79156
510.0 0.001961 400.24991 528.92786
529.0 0.001890 400.02832 533.23224
536.0 0.001866 399.80551 536.18475
545.0 0.001835 399.58151 537.37878
517.0 0.001934 399.35666 536.63281
497.0 0.002012 399.13062 534.05005
526.0 0.001901 398.90375 529.98944
505.0 0.001980 398.67624 524.96350
523.0 0.001912 398.44791 519.51611
479.0 0.002088 398.21899 514.13086
507.0 0.001972 397.98959 509.18057
513.0 0.001949 397.76001 504.92487
501.0 0.001996 397.52994 501.52643
462.0 0.002165 397.29974 499.07962
455.0 0.002198 397.06964 497.63501
523.0 0.001912 396.83942 497.22275
483.0 0.002070 396.60928 497.84595
495.0 0.002020 396.37946 499.51282
506.0 0.001976 396.15018 502.21667
486.0 0.002058 395.92117 505.93103
510.0 0.001961 395.69275 510.60938
502.0 0.001992 395.46503 516.10962
517.0 0.001934 395.23828 522.24323
567.0 0.001764 395.01224 528.69580
506.0 0.001976 394.78723 535.02332
541.0 0.001848 394.56351 540.65881
538.0 0.001859 394.34091 544.96698
534.0 0.001873 394.11963 547.34784
553.0 0.001808 393.89981 547.36841
539.0 0.001855 393.68173 544.87659
560.0 0.001786 393.46521 540.04236
545.0 0.001835 393.25049 533.30695
579.0 0.001727 393.03784 525.26312
532.0 0.001880 392.82706 516.52155
494.0 0.002024 392.61841 507.61395
503.0 0.001988 392.41202 498.94281
481.0 0.002079 392.20813 490.77576
481.0 0.002079 392.00659 483.26398
493.0 0.002028 391.80762 476.47180
493.0 0.002028 391.61148 470.40207
459.0 0.002179 391.41800 465.01657
460.0 0.002174 391.22745 460.25290
444.0 0.002252 391.03992 456.04221
455.0 0.002198 390.85565 452.28900
488.0 0.002049 390.67447 448.92310
423.0 0.002364 390.49664 445.87875
470.0 0.002128 390.32227 443.10843
477.0 0.002096 390.15155 440.58261
401.0 0.002494 389.98438 438.28760
432.0 0.002315 389.82092 436.21945
445.0 0.002247 389.66150 434.37866
468.0 0.002137 389.50586 432.77722
423.0 0.002364 389.35431 431.38864
446.0 0.002242 389.20685 430.22223
415.0 0.002410 389.06381 429.27411
418.0 0.002392 388.92496 428.53912
454.0 0.002203 388.79053 428.01419
420.0 0.002381 388.66071 427.69708
444.0 0.002252 388.53540 427.58493
419.0 0.002387 388.41476 427.63882
423.0 0.002364 388.29892 427.93649
448.0 0.002232 388.18802 428.44012
419.0 0.002387 388.08194 429.15115
429.0 0.002331 387.98087 430.07263
438.0 0.002283 387.88495 431.20667
431.0 0.002320 387.79416 432.55078
419.0 0.002387 387.70859 434.09998
412.0 0.002427 387.62827 435.80908
458.0 0.002183 387.55338 437.63153
441.0 0.002268 387.48386 439.48108
453.0 0.002208 387.41983 441.24133
452.0 0.002212 387.36133 442.77133
425.0 0.002353 387.30847 443.92468
478.0 0.002092 387.26123 444.57571
430.0 0.002326 387.21967 444.64941
475.0 0.002105 387.18387 443.98993
430.0 0.002326 387.15384 442.96555
466.0 0.002146 387.12961 441.54395
419.0 0.002387 387.11127 439.86783
439.0 0.002278 387.09882 438.07596
427.0 0.002342 387.09225 436.29373
437.0 0.002288 387.09167 434.57394
426.0 0.002347 387.09705 432.97586
423.0 0.002364 387.10840 431.51990
445.0 0.002247 387.12576 430.21252
429.0 0.002331 387.14914 429.05603
448.0 0.002232 387.17850 428.05441
412.0 0.002427 387.21393 427.21735
424.0 0.002358 387.25540 426.55692
461.0 0.002169 387.30286 426.08521
440.0 0.002273 387.35635 425.81308
432.0 0.002315 387.41586 425.74875
413.0 0.002421 387.48138 425.89828
430.0 0.002326 387.55280 426.26712
412.0 0.002427 387.63025 426.86075
401.0 0.002494 387.71359 427.68546
443.0 0.002257 387.80286 428.75101
440.0 0.002273 387.89792 430.06638
427.0 0.002342 387.99884 431.64575
411.0 0.002433 388.10556 433.50391
406.0 0.002463 388.21793 435.65762
446.0 0.002242 388.33603 438.12469
447.0 0.002237 388.45981 440.92252
443.0 0.002257 388.58914 444.06546
427.0 0.002342 388.72382 447.56302
444.0 0.002252 388.86407 451.41638
462.0 0.002165 389.00964 455.61258
490.0 0.002041 389.16040 460.12134
477.0 0.002096 389.31647 464.88773
458.0 0.002183 389.47763 469.82697
507.0 0.001972 389.64383 474.82007
472.0 0.002119 389.81482 479.71228
482.0 0.002075 389.99075 484.31628
509.0 0.001965 390.17142 488.43085
496.0 0.002016 390.35654 491.86258
506.0 0.001976 390.54633 494.46722
522.0 0.001916 390.74048 496.18237
474.0 0.002110 390.93887 497.04565
503.0 0.001988 391.14130 497.18326
465.0 0.002151 391.34787 496.76990
492.0 0.002033 391.55832 495.97272
505.0 0.001980 391.77246 494.89789
500.0 0.002000 391.99008 493.55685
463.0 0.002160 392.21130 491.86972
519.0 0.001927 392.43585 489.65726
492.0 0.002033 392.66333 486.91080
478.0 0.002092 392.89401 483.56268
468.0 0.002137 393.12750 479.71786
471.0 0.002123 393.36365 475.58072
459.0 0.002179 393.60214 471.39539
484.0 0.002066 393.84311 467.38596
466.0 0.002146 394.08621 463.71848
480.0 0.002083 394.33112 460.49063
489.0 0.002045 394.57797 457.73929
462.0 0.002165 394.82645 455.45313
434.0 0.002304 395.07629 453.58725
424.0 0.002358 395.32718 452.07391
418.0 0.002392 395.57928 450.83136
461.0 0.002169 395.83221 449.77225
423.0 0.002364 396.08557 448.81052
441.0 0.002268 396.33951 447.87509
479.0 0.002088 396.59366 446.91513
466.0 0.002146 396.84781 445.91003
411.0 0.002433 397.10156 444.86884
424.0 0.002358 397.35507 443.82410
430.0 0.002326 397.60791 442.81998
422.0 0.002370 397.85992 441.89975
448.0 0.002232 398.11063 441.09860
411.0 0.002433 398.36020 440.44101
405.0 0.002469 398.60828 439.93817
410.0 0.002439 398.85440 439.59311
454.0 0.002203 399.09872 439.40152
424.0 0.002358 399.34082 439.35291
438.0 0.002283 399.58047 439.43359
434.0 0.002304 399.81729 439.62646
438.0 0.002283 400.05139 439.91165
449.0 0.002227 400.28232 440.26657
410.0 0.002439 400.50977 440.66611
433.0 0.002309 400.73373 441.08459
411.0 0.002433 400.95392 441.49600
419.0 0.002387 401.17004 441.87692
446.0 0.002242 401.38171 442.21188
455.0 0.002198 401.58902 442.49771
460.0 0.002174 401.79160 442.74390
429.0 0.002331 401.98904 442.97324
447.0 0.002237 402.18140 443.21909
437.0 0.002288 402.36838 443.51996
422.0 0.002370 402.54965 443.91684
439.0 0.002278 402.72498 444.44894
450.0 0.002222 402.89429 445.15335
449.0 0.002227 403.05731 446.06256
447.0 0.002237 403.21378 447.20514
422.0 0.002370 403.36340 448.60712
440.0 0.002273 403.50620 450.29126
474.0 0.002110 403.64185 452.27567
499.0 0.002004 403.77002 454.57394
419.0 0.002387 403.89072 457.18884
439.0 0.002278 404.00366 460.10672
484.0 0.002066 404.10864 463.29019
470.0 0.002128 404.20541 466.66599
478.0 0.002092 404.29395 470.11707
514.0 0.001946 404.37399 473.48141
443.0 0.002257 404.44528 476.55826
457.0 0.002188 404.50781 479.13818
518.0 0.001931 404.56131 481.04456
493.0 0.002028 404.60565 482.17929
516.0 0.001938 404.64063 482.55405
503.0 0.001988 404.66620 482.28983
531.0 0.001883 404.68216 481.58481
496.0 0.002016 404.68839 480.66782
501.0 0.001996 404.68475 479.75635
466.0 0.002146 404.67114 479.02908
482.0 0.002075 404.64746 478.61670
467.0 0.002141 404.61362 478.60187
434.0 0.002304 404.56946 479.02771
470.0 0.002128 404.51489 479.90118
455.0 0.002198 404.44992 481.20032
473.0 0.002114 404.37445 482.87463
474.0 0.002110 404.28836 484.84888
464.0 0.002155 404.19162 487.02341
487.0 0.002053 404.08426 489.28146
458.0 0.002183 403.96616 491.49973
476.0 0.002101 403.83725 493.56808
480.0 0.002083 403.69763 495.41299
442.0 0.002262 403.54733 497.01959
449.0 0.002227 403.38617 498.44186
445.0 0.002247 403.21426 499.79749
466.0 0.002146 403.03180 501.24640
453.0 0.002208 402.83847 502.96463
458.0 0.002183 402.63455 505.12589
473.0 0.002114 402.42001 507.88831
486.0 0.002058 402.19519 511.39233
464.0 0.002155 401.95975 515.76294
520.0 0.001923 401.71396 521.11359
519.0 0.001927 401.45816 527.54938
559.0 0.001789 401.19202 535.16162
488.0 0.002049 400.91595 544.02490
529.0 0.001890 400.62997 554.17938
510.0 0.001961 400.33456 565.61047
599.0 0.001669 400.02936 578.21393
609.0 0.001642 399.71484 591.75861
611.0 0.001637 399.39111 605.83875
603.0 0.001658 399.05872 619.84576
643.0 0.001555 398.71729 632.96729
631.0 0.001585 398.36731 644.25238
623.0 0.001605 398.00934 652.74927
657.0 0.001522 397.64307 657.70313
683.0 0.001464 397.26901 658.75024
673.0 0.001486 396.88742 656.02618
646.0 0.001548 396.49893 650.13428
620.0 0.001613 396.10324 641.99036
631.0 0.001585 395.70093 632.61786
677.0 0.001477 395.29266 622.96753
640.0 0.001563 394.87814 613.80847
571.0 0.001751 394.45801 605.69318
636.0 0.001572 394.03268 598.97046
676.0 0.001479 393.60281 593.81885
628.0 0.001592 393.16812 590.28503
602.0 0.001661 392.72934 588.31805
561.0 0.001783 392.28723 587.79041
581.0 0.001721 391.84155 588.51074
596.0 0.001678 391.39304 590.23431
630.0 0.001587 390.94214 592.66547
619.0 0.001616 390.48962 595.45093
592.0 0.001689 390.03531 598.17511
585.0 0.001709 389.57996 600.35669
567.0 0.001764 389.12411 601.46936
587.0 0.001704 388.66855 600.99652
561.0 0.001783 388.21307 598.53198
599.0 0.001669 387.75858 593.89337
560.0 0.001786 387.30591 587.19568
541.0 0.001848 386.85486 578.83398
555.0 0.001802 386.40631 569.38947
549.0 0.001821 385.96088 559.49170
564.0 0.001773 385.51929 549.70441
545.0 0.001835 385.08154 540.46307
514.0 0.001946 384.64847 532.06201
528.0 0.001894 384.22098 524.67480
503.0 0.001988 383.79895 518.38049
491.0 0.002037 383.38327 513.19788
473.0 0.002114 382.97452 509.10574
486.0 0.002058 382.57355 506.06165
505.0 0.001980 382.18033 504.01166
488.0 0.002049 381.79572 502.90128
468.0 0.002137 381.42059 502.68237
473.0 0.002114 381.05493 503.32077
512.0 0.001953 380.69958 504.80463
521.0 0.001919 380.35513 507.14963
545.0 0.001835 380.02237 510.40198
518.0 0.001931 379.70132 514.63098
509.0 0.001965 379.39282 519.92163
510.0 0.001961 379.09741 526.35852
505.0 0.001980 378.81586 534.00317
497.0 0.002012 378.54822 542.86823
544.0 0.001838 378.29526 552.88721
549.0 0.001821 378.05765 563.87982
550.0 0.001818 377.83551 575.52374
564.0 0.001773 377.62958 587.34436
558.0 0.001792 377.44025 598.74677
568.0 0.001761 377.26819 609.09589
583.0 0.001715 377.11349 617.84125
608.0 0.001645 376.97684 624.64331
626.0 0.001597 376.85861 629.43372
632.0 0.001582 376.75909 632.37091
652.0 0.001534 376.67874 633.70135
661.0 0.001513 376.61789 633.36652
641.0 0.001560 376.57693 631.78278
608.0 0.001645 376.55609 628.48560
602.0 0.001661 376.55569 623.13409
612.0 0.001634 376.57599 615.46399
574.0 0.001742 376.61725 605.45728
630.0 0.001587 376.67966 593.41583
628.0 0.001592 376.76343 579.91162
569.0 0.001757 376.86856 565.64703
597.0 0.001675 376.99539 551.30353
569.0 0.001757 377.14392 537.43597
517.0 0.001934 377.31418 524.43140
550.0 0.001818 377.50607 512.51642
519.0 0.001927 377.71985 501.73358
493.0 0.002028 377.95532 492.20822
490.0 0.002041 378.21216 483.83853
524.0 0.001908 378.49072 476.55118
472.0 0.002119 378.79056 470.25876
480.0 0.002083 379.11151 464.87210
484.0 0.002066 379.45306 460.30521
477.0 0.002096 379.81537 456.47849
451.0 0.002217 380.19794 453.31827
435.0 0.002299 380.60001 450.75671
435.0 0.002299 381.02176 448.72855
439.0 0.002278 381.46246 447.16779
470.0 0.002128 381.92154 446.00339
459.0 0.002179 382.39810 445.15540
408.0 0.002451 382.89224 444.53442
462.0 0.002165 383.40289 444.03934
438.0 0.002283 383.92899 443.56772
444.0 0.002252 384.47052 443.02737
416.0 0.002404 385.02631 442.35278
450.0 0.002222 385.59543 441.51556
484.0 0.002066 386.17661 440.52802
461.0 0.002169 386.76968 439.42752
449.0 0.002227 387.37320 438.29492
418.0 0.002392 387.98611 437.18506
424.0 0.002358 388.60678 436.15027
447.0 0.002237 389.23505 435.22818
421.0 0.002375 389.86914 434.43817
423.0 0.002364 390.50739 433.78592
417.0 0.002398 391.14938 433.27136
439.0 0.002278 391.79330 432.88824
425.0 0.002353 392.43768 432.63086
429.0 0.002331 393.08066 432.49429
439.0 0.002278 393.72168 432.47736
402.0 0.002488 394.35873 432.57748
399.0 0.002506 394.98972 432.79294
427.0 0.002342 395.61398 433.12299
428.0 0.002336 396.22946 433.56442
410.0 0.002439 396.83441 434.11572
438.0 0.002283 397.42670 434.77481
408.0 0.002451 398.00549 435.54224
398.0 0.002513 398.56857 436.41919
422.0 0.002370 399.11374 437.40698
389.0 0.002571 399.64008 438.51025
422.0 0.002370 400.14532 439.73303
427.0 0.002342 400.62769 441.08191
428.0 0.002336 401.08505 442.56390
426.0 0.002347 401.51624 444.18884
432.0 0.002315 401.91916 445.96719
417.0 0.002398 402.29199 447.91190
438.0 0.002283 402.63281 450.03714
437.0 0.002288 402.94034 452.36002
442.0 0.002262 403.21268 454.89810
426.0 0.002347 403.44797 457.67084
443.0 0.002257 403.64505 460.70016
484.0 0.002066 403.80215 464.00723
454.0 0.002203 403.91788 467.61646
447.0 0.002237 403.99075 471.55374
467.0 0.002141 404.01968 475.84839
477.0 0.002096 404.00339 480.53287
469.0 0.002132 403.94089 485.64288
466.0 0.002146 403.83118 491.21338
480.0 0.002083 403.67346 497.27423
511.0 0.001957 403.46716 503.84183
465.0 0.002151 403.21201 510.91129
510.0 0.001961 402.90732 518.44678
502.0 0.001992 402.55316 526.37488
540.0 0.001852 402.15009 534.58063
528.0 0.001894 401.69778 542.90649
546.0 0.001832 401.19720 551.15521
563.0 0.001776 400.64926 559.09485
608.0 0.001645 400.05554 566.46326
592.0 0.001689 399.41666 572.97296
606.0 0.001650 398.73492 578.32544
581.0 0.001721 398.01251 582.23444
608.0 0.001645 397.25259 584.46783
585.0 0.001709 396.45700 584.88770
611.0 0.001637 395.62970 583.48999
570.0 0.001754 394.77524 580.40839
589.0 0.001698 393.89664 575.89008
545.0 0.001835 392.99951 570.24860
601.0 0.001664 392.08920 563.80328
558.0 0.001792 391.17252 556.83960
521.0 0.001919 390.25464 549.58801
570.0 0.001754 389.34357 542.23633
545.0 0.001835 388.44794 534.94653
522.0 0.001916 387.57510 527.86646
529.0 0.001890 386.73526 521.13501
527.0 0.001898 385.93860 514.86963
490.0 0.002041 385.19690 509.15732
466.0 0.002146 384.52100 504.04477
509.0 0.001965 383.92444 499.54071
536.0 0.001866 383.42157 495.61789
512.0 0.001953 383.02661 492.21994
506.0 0.001976 382.75610 489.27499
489.0 0.002045 382.62720 486.70676
413.0 0.002421 382.65839 484.44635
476.0 0.002101 382.86929 482.43835
482.0 0.002075 383.28110 480.64072
458.0 0.002183 383.91617 479.02090
466.0 0.002146 384.79764 477.55450
488.0 0.002049 385.95218 476.22556
453.0 0.002208 387.40625 475.02591
503.0 0.001988 389.18698 473.95880
487.0 0.002053 391.32742 473.04599
445.0 0.002247 393.85858 472.32291
422.0 0.002370 396.81451 471.84653
479.0 . . .
_pd_meas_number_of_points        6700
_pd_proc_number_of_points        6700

loop_
_refln_index_h
_refln_index_k
_refln_index_l
_refln_observed_status
_refln_F_squared_meas
_refln_F_squared_calc
_refln_phase_calc
_refln_d_spacing
_gsas_i100_meas
1 0 1 o 235048.77 233972.86 -45.31 11.62776 100.00
0 0 2 o 64892.11 65430.08 180.00 10.90655 6.07
1 1 0 o 6757.913 5647.166 0.00 9.71789 1.00
1 1 1 o -1.374 52.116 -90.00 8.87681 0.00
1 1 2 o 4349.508 3885.655 180.00 7.25558 0.71
2 0 0 o 42534.29 42571.91 180.00 6.87158 3.13
1 0 3 o 69030.05 69421.84 -128.30 6.42697 8.88
2 1 0 o 0.478 0.780 0.00 6.14613 0.00
2 0 2 o 6529.169 6160.524 -80.11 5.81388 0.69
2 1 1 o 8510.706 8232.523 -153.40 5.91579 1.85
1 1 3 o 28.806 26.665 -90.00 5.82182 0.00
0 0 4 o 5109.511 4850.488 180.00 5.45328 0.12
2 1 2 o 4.515 2.125 -52.54 5.35447 0.00
2 2 0 o 6482.610 7080.234 0.00 4.85894 0.24
2 2 1 o 50.551 51.643 -90.00 4.74270 0.00
2 1 3 o 9985.471 10061.760 -154.61 4.69387 1.35
1 1 4 o 40013.66 39783.92 0.00 4.75566 2.78
2 2 2 o 19791.502 20110.084 180.00 4.43841 1.20
3 0 1 o 161674.52 158683.08 138.14 4.48325 9.94
2 0 4 o 75503.00 73814.64 -141.13 4.27160 4.20
3 1 0 o 8261.233 8624.330 180.00 4.34597 0.48
3 1 1 o 2250.418 2230.605 -129.88 4.26220 0.25
1 0 5 o 37888.57 37795.68 23.49 4.15814 2.00
2 1 4 o 3365.827 2918.291 131.72 4.07911 0.34
2 2 3 o 3286.902 3299.220 90.00 4.03991 0.17
3 1 2 o 2465.292 2498.225 -125.19 4.03725 0.25
1 1 5 o 2307.713 2098.059 90.00 3.97996 0.11
3 0 3 o 3406.476 4125.393 -25.32 3.87592 0.16
3 2 0 o 2226.312 3185.937 -180.00 3.81167 0.10
3 2 1 o 6446.865 6703.223 -75.69 3.75477 0.55
3 1 3 o 148.133 195.563 118.26 3.73040 0.01
2 2 4 o 8114.079 8046.463 0.00 3.62779 0.32
3 2 2 o 541.229 484.408 -113.73 3.59825 0.04
0 0 6 o 6638.413 6570.971 180.00 3.63552 0.07
2 1 5 o 27933.641 26951.637 -75.23 3.55752 2.13
3 1 4 o 12791.105 13337.367 -138.16 3.39869 0.89
4 0 0 o 301369.31 292477.97 -180.00 3.43579 5.33
3 2 3 o 2760.236 2797.713 22.18 3.37592 0.19
1 1 6 o 47.505 49.876 0.00 3.40504 0.00
4 1 0 o 9.138 11.276 180.00 3.33321 0.00
3 3 0 o 125.674 191.820 0.00 3.23930 0.00
4 0 2 o 14193.522 14593.386 42.43 3.27703 0.46
4 1 1 o 16858.531 16977.234 -123.39 3.29496 1.09
2 2 5 o 0.422 0.695 -90.00 3.24617 0.00
3 3 1 o 494.048 523.791 -90.00 3.20416 0.02
2 0 6 o 46725.59 46746.12 -28.65 3.21349 1.44
3 0 5 o 2566.414 3026.414 -144.14 3.15924 0.08
4 1 2 o 258.317 347.894 161.83 3.18766 0.02
3 3 2 o 6317.159 6496.453 0.00 3.10523 0.18
3 2 4 o 458.442 470.589 74.15 3.12415 0.03
2 1 6 o 67.667 77.363 -8.77 3.12908 0.00
3 1 5 o 156.523 161.920 107.00 3.07894 0.01
4 2 0 o 1260.063 1262.138 180.00 3.07307 0.03
1 0 7 o 38982.12 37573.49 171.44 3.03902 1.06
4 1 3 o 44092.80 42319.59 -15.47 3.03000 2.38
4 2 1 o 138.311 134.848 161.79 3.04302 0.01
3 3 3 o 270.333 260.889 -90.00 2.95894 0.01
4 2 2 o 18797.672 18335.754 -14.00 2.95789 0.97
4 0 4 o 130111.97 125410.93 38.95 2.90694 3.21
1 1 7 o 94.161 83.473 -90.00 2.96733 0.00
2 2 6 o 3776.545 3811.897 -180.00 2.91091 0.09
3 2 5 o 22496.916 22073.068 -103.87 2.87041 1.09
4 1 4 o 61.087 58.677 56.18 2.84401 0.00
4 2 3 o 109.405 79.420 -159.02 2.83063 0.01
3 3 4 o 700.153 743.025 180.00 2.78501 0.02
3 1 6 o 1784.038 1992.203 -97.52 2.78850 0.08
2 1 7 o 3276.743 3670.533 -75.73 2.77934 0.15
4 3 0 o 278.151 408.726 -180.00 2.74863 0.01
4 3 1 o 5529.747 5970.256 19.80 2.72707 0.24
5 0 1 o 1290.550 1384.374 125.32 2.72707 0.03
0 0 8 o 10721.673 11594.363 180.00 2.72664 0.06
4 3 2 o 0.238 0.309 61.58 2.66530 0.00
4 2 4 o 5229.971 5661.290 -83.81 2.67723 0.22
5 1 0 o 1193.470 1380.135 0.00 2.69526 0.03
5 1 1 o 171.392 182.574 47.62 2.67491 0.01
4 1 5 o 42204.34 41955.12 132.13 2.64861 1.72
3 2 6 o 99.760 93.366 -80.67 2.63077 0.00
3 0 7 o 27402.457 28606.703 -37.10 2.57656 0.53
3 3 5 o 6.379 6.230 90.00 2.60075 0.00
2 2 7 o 296.124 295.622 -90.00 2.62307 0.01
5 0 3 o 80615.28 79102.57 70.62 2.57106 1.56
5 1 2 o 15453.478 14978.095 24.26 2.61654 0.62
1 1 8 o 36068.61 35800.28 180.00 2.62526 0.73
4 3 3 o 5223.071 5105.298 -175.81 2.57106 0.20
2 0 8 o 8682.595 7817.037 -110.73 2.53441 0.16
4 0 6 o 13801.420 13420.491 166.97 2.49709 0.25
5 2 1 o 8924.601 8104.162 60.01 2.53475 0.33
3 1 7 o 24.489 20.792 77.87 2.53244 0.00
5 2 0 o 230.177 259.458 0.00 2.55204 0.00
5 1 3 o 178.034 138.604 46.17 2.52722 0.01
4 2 5 o 193.118 191.152 -174.13 2.51234 0.01
4 4 0 o 26050.021 28430.213 0.00 2.42947 0.23
2 1 8 o 14.564 13.083 6.27 2.49238 0.00
5 2 2 o 125.386 135.259 24.37 2.48492 0.00
4 4 1 o 50.217 52.235 -90.00 2.41454 0.00
4 1 6 o 40.154 87.999 -130.01 2.45687 0.00
4 3 4 o 59.574 129.385 -153.74 2.45448 0.00
3 3 6 o 100.829 109.719 0.00 2.41853 0.00
5 1 4 o 599.950 638.043 170.49 2.41625 0.02
4 4 2 o 7414.749 7786.698 180.00 2.37135 0.12
3 2 7 o 285.013 291.735 -32.31 2.41254 0.01
5 2 3 o 7368.310 7494.806 -34.07 2.40802 0.25
1 0 9 o 4259.902 5030.609 -93.59 2.38685 0.07
2 2 8 o 12639.277 13028.361 0.00 2.37783 0.20
4 2 6 o 3547.372 3537.693 -162.11 2.34694 0.11
5 0 5 o 26283.854 26156.496 -19.15 2.32555 0.38
5 3 1 o 267.126 277.195 132.76 2.34329 0.01
5 3 0 o 925.234 1345.842 0.00 2.35693 0.02
1 1 9 o 0.070 0.087 -90.00 2.35164 0.00
4 3 5 o 6352.501 6282.962 -92.33 2.32555 0.20
4 4 3 o 14.966 15.356 -90.00 2.30425 0.00
5 2 4 o 82.153 86.668 -114.91 2.31145 0.00
3 1 8 o 2986.543 3129.634 7.27 2.30970 0.10
5 3 2 o 489.463 506.759 -111.33 2.30375 0.02
5 1 5 o 106.513 104.472 -26.72 2.29295 0.00
6 0 0 o 48252.23 45218.46 0.00 2.29053 0.34
4 1 7 o 1607.364 1689.320 89.94 2.27632 0.05
6 0 2 o 1298.785 1158.311 -151.52 2.24163 0.02
3 3 7 o 169.533 142.097 -90.00 2.24573 0.00
5 3 3 o 54.688 47.024 69.54 2.24208 0.00
6 1 0 o 65.495 70.724 0.00 2.25936 0.00
4 4 4 o 20891.873 22810.982 -180.00 2.21920 0.29
2 1 9 o 3742.865 3479.138 37.65 2.25470 0.11
6 1 1 o 1956.324 1640.868 19.33 2.24734 0.05
3 2 8 o 68.447 73.853 -154.46 2.21765 0.00
6 1 2 o 61.651 69.605 -43.98 2.21239 0.00
5 2 5 o 15149.121 15003.511 175.78 2.20282 0.40
4 3 6 o 204.584 222.375 -109.65 2.19252 0.01
4 2 7 o 43.142 59.407 -74.17 2.18806 0.00
5 1 6 o 8557.688 8235.305 99.13 2.16514 0.22
4 0 8 o 11034.775 10114.330 -51.88 2.13580 0.14
0 0 10 o 365.157 504.233 0.00 2.18131 0.00
5 3 4 o 4980.406 4799.966 154.35 2.16351 0.12
5 4 0 o 82.858 88.530 -180.00 2.14632 0.00
3 0 9 o 13445.119 13014.729 -157.41 2.14232 0.16
6 1 3 o 3090.399 3165.394 22.60 2.15760 0.08
6 2 0 o 6689.118 6873.860 -180.00 2.17299 0.09
5 4 1 o 1513.598 1352.611 -78.06 2.13601 0.04
2 2 9 o 0.399 0.152 -90.00 2.16884 0.00
6 0 4 o 25065.496 26262.104 38.56 2.11180 0.31
6 2 1 o 85.148 81.223 -16.86 2.16228 0.00
4 4 5 o 48.904 51.603 -90.00 2.12254 0.00
4 1 8 o 77.614 81.601 35.89 2.11047 0.00
5 4 2 o 31.163 38.595 -134.68 2.10593 0.00
3 1 9 o 35.525 38.920 -57.28 2.11676 0.00
6 2 2 o 2231.651 2149.914 -22.36 2.13110 0.06
1 1 10 o 16148.060 16031.497 0.00 2.12835 0.20
6 1 4 o 292.797 319.915 -22.50 2.08731 0.01
2 0 10 o 8326.449 8870.027 30.97 2.07907 0.10
5 0 7 o 9447.509 9609.937 69.90 2.06133 0.11
5 2 6 o 73.036 80.900 141.45 2.08877 0.00
3 3 8 o 13346.865 14266.844 0.00 2.08601 0.15
6 2 3 o 384.665 398.898 -49.57 2.08200 0.01
5 4 3 o 8545.100 8435.316 -172.18 2.05851 0.21
5 3 5 o 28.070 35.527 -100.05 2.07366 0.00
4 3 7 o 1645.366 1648.886 25.74 2.06133 0.04
2 1 10 o 174.740 173.221 -88.87 2.05568 0.00
5 1 7 o 1.467 1.495 -11.88 2.03853 0.00
6 3 0 o 32.363 40.432 180.00 2.04871 0.00
3 2 9 o 1187.569 1302.312 46.66 2.04523 0.03
6 3 1 o 4700.375 4828.792 -128.59 2.03973 0.10
4 2 8 o 8878.771 9137.737 -171.93 2.03955 0.20
4 4 6 o 10490.614 10809.153 0.00 2.01996 0.12
6 1 5 o 3851.473 3882.494 98.54 2.00627 0.09
6 2 4 o 2356.882 2350.055 160.47 2.01863 0.05
6 3 2 o 28.663 26.340 139.50 2.01350 0.00
5 4 4 o 172.714 164.598 -134.98 1.99720 0.00
5 3 6 o 6203.650 6069.900 -115.82 1.97768 0.13
2 2 10 o 270.378 252.107 -180.00 1.98998 0.00
5 5 0 o 80.408 82.575 0.00 1.94358 0.00
5 2 7 o 4922.485 4675.166 -92.89 1.97441 0.11
6 0 6 o 7366.549 6405.364 173.45 1.93796 0.07
5 5 1 o 9.143 8.089 90.00 1.93591 0.00
4 1 9 o 4707.471 4627.325 -73.63 1.96025 0.10
6 3 3 o 1034.509 952.816 -174.82 1.97193 0.02
7 0 1 o 15701.304 15797.518 -47.92 1.95540 0.16
3 1 10 o 1182.260 1192.924 -137.84 1.94953 0.02
1 0 11 o 699.735 691.632 82.01 1.96268 0.01
6 2 5 o 171.941 177.736 -35.64 1.94506 0.00
5 5 2 o 6171.675 6324.734 -180.00 1.91343 0.06
3 3 9 o 3.345 2.997 90.00 1.94061 0.00
4 3 8 o 51.991 45.049 -138.19 1.93575 0.00
6 1 6 o 140.363 145.928 2.68 1.91897 0.00
5 1 8 o 24518.467 24814.488 31.94 1.91683 0.48
4 4 7 o 64.943 65.161 -90.00 1.91598 0.00
7 1 0 o 10.135 10.616 0.00 1.94358 0.00
1 1 11 o 54.483 57.296 -90.00 1.94297 0.00
5 4 5 o 524.033 622.660 124.86 1.92587 0.01
7 1 1 o 116.781 99.239 -30.34 1.93591 0.00
6 3 4 o 130.576 132.896 12.96 1.91784 0.00
7 1 2 o 10437.375 10659.991 -160.50 1.91343 0.20
7 0 3 o 57029.77 55077.82 -116.45 1.89543 0.54
5 5 3 o 202.334 189.570 -90.00 1.87765 0.00
6 4 0 o 758.949 889.990 180.00 1.90583 0.01
4 2 9 o 24.805 30.742 91.52 1.90303 0.00
6 4 1 o 12.656 13.089 137.12 1.89860 0.00
3 2 10 o 6.819 6.484 -99.48 1.89322 0.00
5 3 7 o 51.634 51.408 -169.27 1.87979 0.00
7 1 3 o 275.108 257.924 -149.22 1.87765 0.01
6 4 2 o 989.558 914.801 153.01 1.87739 0.02
2 1 11 o 5968.331 6088.146 38.57 1.88721 0.11
4 0 10 o 15346.337 16844.531 -161.38 1.84153 0.14
7 2 1 o 4414.627 4482.847 -130.68 1.88074 0.08
6 2 6 o 3.983 3.734 165.61 1.86520 0.00
5 2 8 o 278.681 267.921 66.55 1.86323 0.01
7 2 0 o 84.031 86.075 0.00 1.88777 0.00
5 4 6 o 47.279 61.629 134.56 1.84826 0.00
5 5 4 o 1831.424 1971.151 0.00 1.83078 0.02
6 3 5 o 1779.929 1979.357 -95.22 1.85441 0.03
7 2 2 o 30.766 28.644 141.85 1.86011 0.00
5 0 9 o 4926.414 5203.028 67.14 1.81789 0.04
6 4 3 o 0.972 1.146 -113.59 1.84356 0.00
6 1 7 o 1505.682 1599.661 150.87 1.82916 0.03
4 1 10 o 27.279 29.569 7.76 1.82521 0.00
3 0 11 o 1115.016 1204.906 -75.82 1.81983 0.01
7 1 4 o 2731.887 2940.938 -18.30 1.83078 0.05
7 2 3 o 8638.358 9276.269 143.66 1.82719 0.15
4 4 8 o 11102.353 11112.071 0.00 1.81389 0.10
2 2 11 o 96.106 111.183 -90.00 1.83600 0.00
4 3 9 o 260.138 275.397 -111.63 1.81789 0.00
7 0 5 o 958.429 1008.751 131.42 1.79036 0.01
5 1 9 o 160.730 151.160 81.22 1.80219 0.00
6 4 4 o 4419.514 4538.250 -103.80 1.79913 0.07
3 3 10 o 190.371 175.595 180.00 1.80933 0.00
0 0 12 o 22058.574 23410.830 180.00 1.81776 0.05
3 1 11 o 9.892 8.828 -78.14 1.80408 0.00
5 5 5 o 12.197 12.175 -90.00 1.77536 0.00
7 3 0 o 1692.024 1527.743 -180.00 1.80457 0.01
6 0 8 o 776.698 739.130 -64.00 1.75382 0.01
7 1 5 o 31.525 31.455 -10.29 1.77536 0.00
7 3 1 o 154.675 160.086 -45.66 1.79842 0.00
6 3 6 o 85.004 81.940 -0.55 1.78482 0.00
6 5 0 o 52.526 51.895 -180.00 1.75963 0.00
7 2 4 o 171.799 163.625 -47.66 1.78391 0.00
5 3 8 o 6912.560 6502.088 -174.50 1.78310 0.12
6 2 7 o 365.743 338.614 92.75 1.78241 0.01
5 4 7 o 6522.204 6744.979 49.37 1.76761 0.11
4 2 10 o 4621.085 4319.079 110.20 1.77876 0.08
6 5 1 o 2585.213 2444.552 72.62 1.75393 0.04
1 1 12 o 1866.233 1808.013 -180.00 1.78677 0.01
2 0 12 o 26273.258 25357.100 138.10 1.75731 0.21
7 3 2 o 1247.178 1136.255 63.10 1.78036 0.02
6 5 2 o 151.899 139.870 52.78 1.73717 0.00
3 2 11 o 7297.883 7173.469 107.52 1.75918 0.12
6 4 5 o 287.359 283.976 174.94 1.74646 0.00
5 2 9 o 33159.684 32029.527 136.46 1.75743 0.53
7 3 3 o 74.066 70.075 138.86 1.75143 0.00
6 1 8 o 28.760 26.327 8.21 1.73971 0.00
2 1 12 o 120.276 104.896 51.18 1.74312 0.00
5 5 6 o 18465.020 19623.006 0.00 1.71401 0.14
6 5 3 o 3831.695 4249.643 152.49 1.71026 0.06
7 2 5 o 3437.678 3675.205 -15.68 1.73252 0.05
8 0 0 o 59149.61 67614.63 0.00 1.71790 0.23
4 4 9 o 25.042 27.122 -90.00 1.71584 0.00
7 1 6 o 6125.125 6516.820 -82.16 1.71401 0.09
8 0 2 o 10394.841 10446.436 -119.31 1.69697 0.08
5 1 10 o 25257.553 25124.344 -169.88 1.69559 0.37
4 1 11 o 7292.765 7886.456 -142.25 1.70422 0.11
7 3 4 o 244.673 260.722 169.15 1.71320 0.00
6 3 7 o 55.811 59.802 -77.99 1.71188 0.00
6 2 8 o 2948.439 3074.336 159.29 1.69934 0.04
4 3 10 o 0.441 0.631 110.35 1.70864 0.00
8 1 0 o 92.493 100.671 0.00 1.70463 0.00
7 4 0 o 0.020 0.089 180.00 1.70463 0.00
5 3 9 o 130.477 132.314 165.88 1.68971 0.00
7 4 1 o 4808.218 5037.053 93.22 1.69945 0.07
8 1 1 o 2337.626 2444.954 73.14 1.69945 0.03
6 4 6 o 3735.652 3827.141 24.80 1.68796 0.06
5 4 8 o 64.317 66.097 -151.85 1.68650 0.00
6 5 4 o 91.295 95.824 -168.94 1.67461 0.00
7 0 7 o 13175.633 13482.568 -96.76 1.66111 0.09
2 2 12 o 9183.649 9738.495 0.00 1.70252 0.07
3 3 11 o 75.534 75.959 -90.00 1.69127 0.00
3 1 12 o 1513.320 1621.986 -39.76 1.67698 0.02
7 2 6 o 85.362 89.853 -88.06 1.67537 0.00
8 1 2 o 193.185 198.784 -106.46 1.68418 0.00
7 4 2 o 85.994 88.191 16.37 1.68418 0.00
4 2 11 o 55.962 58.353 26.31 1.66622 0.00
6 1 9 o 8703.064 9112.927 -40.56 1.65265 0.12
8 0 4 o 129743.52 131389.28 -142.85 1.63852 0.88
7 1 7 o 71.011 74.798 -9.04 1.64911 0.00
5 5 7 o 33.502 35.337 90.00 1.64911 0.00
7 4 3 o 8429.862 8599.759 11.43 1.65963 0.12
8 1 3 o 30282.762 30900.551 172.53 1.65963 0.42
5 2 10 o 7.494 7.613 3.26 1.65815 0.00
7 3 5 o 217.842 225.657 17.40 1.66754 0.00
1 0 13 o 19660.248 20627.914 141.08 1.66556 0.14
6 6 0 o 31286.818 30713.418 0.00 1.61965 0.10
6 6 1 o 153.358 164.294 90.00 1.61520 0.00
8 2 0 o 3418.604 3543.406 0.00 1.66660 0.02
6 5 5 o 24070.326 24396.039 -5.44 1.63189 0.32
8 2 1 o 28.717 29.230 -148.58 1.66176 0.00
6 3 8 o 67.736 67.960 107.39 1.63789 0.00
8 2 2 o 20440.127 22160.877 172.43 1.64748 0.28
6 6 2 o 1622.030 1784.240 -180.00 1.60208 0.01
1 1 13 o 56.702 59.525 90.00 1.65346 0.00
3 2 12 o 43.081 45.480 57.73 1.64073 0.00
5 0 11 o 28544.281 29414.539 -172.55 1.60817 0.19
4 0 12 o 22432.779 23003.563 -25.31 1.60674 0.15
8 1 4 o 1600.629 1548.521 141.81 1.62699 0.02
7 4 4 o 9.628 9.328 -40.13 1.62699 0.00
6 4 7 o 215.178 205.953 105.41 1.62586 0.00
4 4 10 o 1871.153 1809.419 0.00 1.62309 0.01
6 2 9 o 1300.152 1311.606 38.17 1.61793 0.02
7 3 6 o 2332.921 2447.951 60.35 1.61639 0.03
8 2 3 o 946.496 911.065 95.17 1.62448 0.01
7 2 7 o 4425.727 4841.956 94.97 1.61460 0.06
6 6 3 o 11.999 13.213 90.00 1.58090 0.00
6 0 10 o 6177.093 6726.182 -10.62 1.57962 0.04
2 1 13 o 6818.886 6765.571 170.89 1.61869 0.09
4 3 11 o 7926.816 8104.928 62.00 1.60817 0.10
7 5 0 o 1330.420 1501.605 0.00 1.59761 0.01
5 1 11 o 83.294 92.600 -48.99 1.59727 0.00
5 4 9 o 22093.738 22525.611 -75.64 1.60683 0.29
4 1 12 o 1.711 2.156 -8.24 1.59587 0.00
7 5 1 o 223.533 255.298 117.30 1.59334 0.00
5 3 10 o 942.630 1074.206 97.03 1.60091 0.01
8 1 5 o 41568.57 42153.32 -55.73 1.58773 0.53
8 3 1 o 2317.712 2402.455 162.82 1.60416 0.03
6 5 6 o 434.768 438.823 151.28 1.58386 0.01
8 2 4 o 4834.951 5578.662 55.17 1.59383 0.06
5 5 8 o 11629.388 12119.370 -180.00 1.58266 0.08
7 1 8 o 783.254 816.080 -100.70 1.58266 0.01
7 5 2 o 909.116 984.090 57.36 1.58074 0.01
8 3 0 o 1036.081 1054.983 0.00 1.60852 0.01
7 4 5 o 251.782 254.330 133.68 1.58773 0.00
3 0 13 o 4012.844 4764.762 1.09 1.57557 0.03
8 0 6 o 28453.602 26952.193 -23.65 1.55322 0.17
6 6 4 o 1207.979 1130.190 0.00 1.55262 0.01
8 3 2 o 125.135 140.216 -118.88 1.59130 0.00
6 1 10 o 580.141 642.002 83.42 1.56929 0.01
2 2 13 o 1406.505 1394.410 90.00 1.58603 0.01
3 3 12 o 504.218 500.619 0.00 1.58522 0.00
7 5 3 o 83.673 92.842 -8.14 1.56039 0.00
5 2 11 o 1417.949 1516.499 -158.33 1.56586 0.02
3 1 13 o 52.587 55.838 77.30 1.56532 0.00
6 3 9 o 20355.941 21584.656 143.96 1.56462 0.24
4 2 12 o 8285.477 8787.852 73.14 1.56454 0.10
6 4 8 o 2877.122 3094.926 48.18 1.56208 0.03
7 2 8 o 1193.857 1114.526 84.21 1.55208 0.01
7 3 7 o 91.979 99.962 17.79 1.56162 0.00
8 3 3 o 6524.105 7396.505 -2.45 1.57054 0.08
8 2 5 o 261.534 287.010 -143.79 1.55687 0.00
7 0 9 o 9242.009 9227.773 37.94 1.52558 0.05
8 1 6 o 116.501 138.145 -132.58 1.54339 0.00
0 0 14 o 464.962 530.963 0.00 1.55808 0.00
6 2 10 o 340.552 382.946 150.93 1.53947 0.00
6 6 5 o 746.978 713.753 90.00 1.51838 0.00
7 4 6 o 166.163 199.145 120.00 1.54339 0.00
8 3 4 o 238.991 283.030 124.03 1.54280 0.00
7 5 4 o 8052.485 8446.082 38.10 1.53317 0.09
6 5 7 o 825.898 873.931 -72.74 1.53222 0.01
5 4 10 o 35.545 39.510 -136.72 1.52990 0.00
4 4 11 o 24.540 26.637 -90.00 1.53623 0.00
3 2 13 o 18074.732 19649.760 -4.88 1.53572 0.21
7 1 9 o 368.733 361.810 141.56 1.51626 0.00
8 4 1 o 138.009 144.263 59.06 1.53273 0.00
9 0 1 o 38174.59 36623.52 -45.43 1.52329 0.22
1 1 14 o 4675.810 5276.445 -180.00 1.53843 0.03
2 0 14 o 555.188 519.076 61.72 1.51951 0.00
8 4 0 o 20377.234 22600.408 -180.00 1.53653 0.12
5 5 9 o 128.872 126.541 -90.00 1.51626 0.00
8 2 6 o 603.195 594.008 61.88 1.51500 0.01
8 4 2 o 16090.892 15229.751 6.21 1.52151 0.19
7 6 0 o 24.608 27.763 -180.00 1.49066 0.00
5 3 11 o 8.271 7.991 161.55 1.51739 0.00
4 3 12 o 6.383 6.260 -158.64 1.51619 0.00
5 1 12 o 12437.296 12654.685 -142.42 1.50705 0.14
7 6 1 o 1548.359 1800.970 -7.40 1.48719 0.02
9 1 1 o 1005.503 991.372 -100.71 1.51402 0.01
7 3 8 o 5861.138 6005.080 178.74 1.50484 0.06
8 1 7 o 6126.779 6812.158 -107.99 1.49550 0.07
9 0 3 o 11374.243 12675.646 -127.33 1.49442 0.06
2 1 14 o 317.269 330.098 131.47 1.51030 0.00
9 1 0 o 810.641 777.331 0.00 1.51768 0.00
8 3 5 o 14738.867 15258.314 98.76 1.50920 0.17
7 5 5 o 133.457 141.426 152.93 1.50018 0.00
6 1 11 o 2290.769 2565.036 -151.84 1.49038 0.03
4 1 13 o 8876.761 9591.367 32.97 1.49874 0.10
6 6 6 o 40.128 46.137 0.00 1.47947 0.00
6 4 9 o 277.793 301.589 -145.25 1.49814 0.00
7 6 2 o 23.260 24.741 132.94 1.47692 0.00
7 4 7 o 3687.327 4110.293 -176.54 1.49550 0.04
8 4 3 o 134.162 138.447 -66.57 1.50333 0.00
9 1 2 o 481.794 499.070 -178.21 1.50319 0.01
6 3 10 o 152.234 169.062 138.27 1.49333 0.00
7 2 9 o 10016.642 11356.938 -50.23 1.48931 0.11
6 5 8 o 310.298 345.510 -140.36 1.47849 0.00
9 1 3 o 509.306 608.504 173.01 1.48566 0.01
8 0 8 o 6292.810 5962.044 -160.55 1.45347 0.03
3 3 13 o 329.644 373.772 90.00 1.48991 0.00
5 2 12 o 468.741 528.641 -62.01 1.48058 0.00
7 6 3 o 825.181 839.157 -35.55 1.46028 0.01
9 2 0 o 967.439 1075.466 -180.00 1.49066 0.01
9 2 1 o 1739.926 2038.103 139.06 1.48719 0.02
8 4 4 o 12549.421 14211.561 9.98 1.47895 0.14
8 2 7 o 578.094 603.572 -162.75 1.46962 0.01
9 2 2 o 181.293 194.759 -179.90 1.47692 0.00
2 2 14 o 82.400 102.795 -180.00 1.48367 0.00
3 1 14 o 5680.121 6012.130 50.42 1.46667 0.06
6 2 11 o 166.035 170.104 -142.05 1.46477 0.00
4 2 13 o 75.338 79.459 -85.15 1.47270 0.00
8 3 6 o 73.435 76.912 26.71 1.47097 0.00
7 5 6 o 3661.801 3649.137 -178.53 1.46262 0.04
9 1 4 o 7956.576 7903.520 11.18 1.46211 0.08
5 5 10 o 67908.98 63835.36 0.00 1.45112 0.35
7 1 10 o 10031.933 9519.939 8.27 1.45112 0.10
9 0 5 o 3586.771 4138.441 55.54 1.44128 0.02
8 5 0 o 287.816 287.711 180.00 1.45677 0.00
5 4 11 o 16129.036 16054.494 15.34 1.45652 0.17
4 4 12 o 4163.463 4052.798 -180.00 1.45546 0.02
7 6 4 o 143.360 170.406 165.60 1.43790 0.00
6 6 7 o 265.175 329.816 -90.00 1.43712 0.00
8 1 8 o 226.951 250.840 -167.90 1.44541 0.00
8 5 1 o 2003.143 1859.795 -84.52 1.45353 0.02
9 2 3 o 1323.214 1347.278 169.75 1.46028 0.01
6 0 12 o 2364.004 2603.135 -52.28 1.42387 0.01
5 0 13 o 89177.37 90978.48 -64.85 1.43216 0.45
8 4 5 o 372.852 368.171 -3.11 1.44927 0.00
7 3 9 o 3.171 3.348 125.78 1.44743 0.00
7 4 8 o 24.391 27.023 -69.11 1.44541 0.00
8 5 2 o 19.563 22.448 104.77 1.44395 0.00
9 1 5 o 32.512 34.021 125.67 1.43342 0.00
5 3 12 o 7132.169 8377.438 28.89 1.43940 0.07
1 0 15 o 8618.488 9496.544 14.02 1.44613 0.04
9 2 4 o 51.965 62.532 59.67 1.43790 0.00
4 0 14 o 4418.322 4876.039 -124.74 1.41899 0.02
7 2 10 o 127.596 144.538 -43.47 1.42744 0.00
6 4 10 o 689.145 798.864 -175.09 1.43520 0.01
3 2 14 o 247.338 294.008 76.78 1.44224 0.00
9 3 0 o 2065.303 2092.418 180.00 1.44866 0.01
5 1 13 o 379.622 419.835 -20.05 1.42445 0.00
6 5 9 o 2360.890 2595.609 43.20 1.42393 0.02
8 2 8 o 15219.550 16553.777 7.42 1.42201 0.15
9 3 1 o 448.873 497.329 -71.00 1.44547 0.00
7 5 7 o 220.338 239.625 -176.89 1.42166 0.00
8 3 7 o 779.875 825.082 67.59 1.42933 0.01
8 5 3 o 9564.661 10638.815 -13.91 1.42839 0.10
9 3 2 o 1109.513 1371.228 145.49 1.43604 0.01
7 6 5 o 2110.738 2108.163 176.02 1.41058 0.02
6 3 11 o 2117.104 2366.046 53.72 1.42486 0.02
6 1 12 o 68.613 74.696 -92.88 1.41629 0.00
4 3 13 o 10277.942 10292.954 -165.09 1.43216 0.10
1 1 15 o 0.220 0.322 90.00 1.43819 0.00
7 7 0 o 207.161 254.072 180.00 1.38827 0.00
7 0 11 o 3359.072 3394.375 -31.36 1.39518 0.02
7 7 1 o 144.036 158.778 90.00 1.38547 0.00
4 1 14 o 73.884 75.413 -38.07 1.41149 0.00
8 4 6 o 9053.135 9905.202 -177.53 1.41532 0.09
9 3 3 o 507.693 555.229 -147.24 1.42073 0.01
7 7 2 o 562.889 664.534 -180.00 1.37716 0.00
8 1 9 o 6358.296 6433.098 80.12 1.39431 0.06
9 2 5 o 15491.028 15460.039 66.43 1.41058 0.15
6 6 8 o 174.422 180.117 0.00 1.39250 0.00
9 1 6 o 19.549 19.177 -31.30 1.40054 0.00
2 1 15 o 2205.020 2406.777 82.42 1.41514 0.02
8 5 4 o 633.666 602.374 -47.23 1.40742 0.01
7 1 11 o 15.365 18.892 120.82 1.38805 0.00
6 2 12 o 1215.582 1227.455 157.36 1.39425 0.01
5 2 13 o 5167.504 5040.606 79.75 1.40204 0.05
7 7 3 o 0.424 0.434 90.00 1.36364 0.00
3 3 14 o 250.515 244.194 -180.00 1.40410 0.00
5 5 11 o 223.908 267.116 90.00 1.38805 0.00
9 0 7 o 19960.318 20733.906 157.67 1.37123 0.09
7 6 6 o 99.045 113.406 72.93 1.37922 0.00
7 4 9 o 2668.040 2687.073 142.23 1.39431 0.03
3 0 15 o 2270.531 2606.910 -175.51 1.38605 0.01
9 3 4 o 421.978 412.633 98.02 1.40010 0.00
7 3 10 o 370.205 406.176 10.95 1.39043 0.00
8 6 0 o 1461.790 1532.239 180.00 1.37432 0.01
4 2 14 o 1601.533 1827.004 -6.13 1.38967 0.02
8 5 5 o 6043.653 6087.405 177.14 1.38177 0.06
9 4 0 o 94.609 94.269 0.00 1.39541 0.00
8 6 1 o 271.446 277.644 -128.68 1.37160 0.00
5 4 12 o 231.579 274.187 153.19 1.38713 0.00
9 2 6 o 362.764 425.639 -87.71 1.37922 0.00
7 5 8 o 3687.551 4476.612 -51.83 1.37842 0.03
2 2 15 o 324.631 331.231 -90.00 1.39315 0.00
8 3 8 o 175.688 195.866 -78.66 1.38541 0.00
9 4 1 o 4280.164 4396.474 151.26 1.39256 0.04
10 0 0 o 115825.32 121319.05 0.00 1.37432 0.27
8 0 10 o 12930.144 13932.182 27.71 1.34961 0.06
8 2 9 o 31.929 32.727 -161.99 1.37327 0.00
4 4 13 o 118.118 124.322 90.00 1.38065 0.00
9 1 7 o 11.907 12.345 118.94 1.36446 0.00
3 1 15 o 34.841 42.158 101.60 1.37905 0.00
8 6 2 o 2048.382 2063.917 31.33 1.36353 0.02
10 0 2 o 6672.714 6736.625 132.36 1.36353 0.03
8 4 7 o 15.628 19.373 -28.38 1.37811 0.00
7 7 4 o 1873.187 1993.241 180.00 1.34536 0.01
6 5 10 o 34.543 36.643 -127.97 1.36956 0.00
9 4 2 o 4.900 5.299 117.87 1.38412 0.00
9 3 5 o 165.673 176.846 80.72 1.37484 0.00
7 2 11 o 1415.925 1517.675 45.86 1.36728 0.01
6 4 11 o 25.756 26.785 154.62 1.37410 0.00
9 4 3 o 13110.834 13802.201 12.81 1.37040 0.12
6 3 12 o 13.004 13.286 3.83 1.35970 0.00
5 3 13 o 170.434 182.692 -68.77 1.36692 0.00
8 6 3 o 144.414 159.358 -101.68 1.35041 0.00
10 1 1 o 18905.135 19817.420 45.85 1.36482 0.17
5 1 14 o 20876.496 21870.057 -22.42 1.34891 0.19
6 1 13 o 1913.146 1987.331 51.33 1.34708 0.02
6 6 9 o 557.500 577.265 -90.00 1.34664 0.00
10 1 0 o 232.752 250.184 0.00 1.36750 0.00
7 6 7 o 2196.156 2363.765 -171.23 1.34472 0.02
8 5 6 o 29.022 36.053 -8.04 1.35225 0.00
3 2 15 o 2416.565 2527.083 104.84 1.35868 0.02
10 1 2 o 230.972 276.515 -143.18 1.35687 0.00
0 0 16 o 123902.79 123593.51 0.00 1.36332 0.14
4 3 14 o 28.325 41.109 58.21 1.35545 0.00
9 2 7 o 647.470 698.156 38.68 1.34472 0.01
9 4 4 o 193.223 236.638 2.92 1.35185 0.00
10 1 3 o 2679.489 2935.971 92.69 1.34393 0.02
9 3 6 o 2268.829 2387.581 106.35 1.34575 0.02
1 1 16 o 2240.877 2426.238 0.00 1.35010 0.01
10 2 0 o 4400.109 4500.244 -180.00 1.34763 0.02
10 2 1 o 112.696 120.563 159.29 1.34506 0.00
_reflns_number_total             517
_reflns_limit_h_min              0
_reflns_limit_h_max              10
_reflns_limit_k_min              0
_reflns_limit_k_max              7
_reflns_limit_l_min              0
_reflns_limit_l_max              16
_reflns_d_resolution_high        1.344
_reflns_d_resolution_low         11.628
#--eof--eof--eof--eof--eof--eof--eof--eof--eof--eof--eof--eof--eof--eof--eof--#

# start Validation Reply Form
_vrf_PLAT197_2A_publ             
;
PROBLEM: Missing _cell_measurement_temperature Datum ....     Please Add   
RESPONSE: ...
;
_vrf_PLAT198_2A_publ             
;
PROBLEM: Missing _diffrn_ambient_temperature   Datum ....     Please Add   
RESPONSE: ...
;
_vrf_PLAT602_2A_publ             
;
PROBLEM: Solvent Accessible VOID(S) in Structure ........          ! Check 
RESPONSE: Porous structure.
;
_vrf_PLAT660_2A_publ             
;
PROBLEM: No Valid _diffrn_radiation_type Value Reported .     Please Do !  
RESPONSE: ...
;
_vrf_PLAT902_2A_publ             
;
PROBLEM: No (Interpretable) Reflections Found in FCF ....     Please Check 
RESPONSE: Powder X-ray diffraction data.
;
_vrf_PLAT113_2A_publ             
;
PROBLEM: ADDSYM Suggests Possible Pseudo/New  Space Group      I-4m2 Check 
RESPONSE: Powder data with a better fit for P -4 n 2 space group.
;
_vrf_RADNW01_2A_publ             
;
PROBLEM: The radiation wavelength lies outside the expected range
RESPONSE: ...
;
_vrf_PLAT044_2A_publ             
;
PROBLEM: Calculated and Reported Density Dx  Differ by ..     1.3763 Check 
RESPONSE: Powder X-ray diffraction data.
;
_vrf_PLAT125_2A_publ             
;
PROBLEM: No '_symmetry_space_group_name_Hall' Given .....     Please Do !  
RESPONSE: ...
;
# end Validation Reply Form
_exptl_crystal_colour            white
_exptl_crystal_recrystallization_method hydrothermal
####################################################################### 
# 
# This file contains crystal structure data downloaded from the 
# Cambridge Structural Database (CSD) hosted by the Cambridge 
# Crystallographic Data Centre (CCDC).
# 
# Full information about CCDC data access policies and citation 
# guidelines are available at http://www.ccdc.cam.ac.uk/access/V1 
# 
# Audit and citation data items may have been added by the CCDC. 
# Please retain this information to preserve the provenance of 
# this file and to allow appropriate attribution of the data. 
# 
#######################################################################

data_1F_publ
_database_code_depnum_ccdc_archive 'CCDC 2333658'
loop_
_audit_author_name
_audit_author_address
'Paul Wright'
;university of st andrews
United Kingdom
;
_audit_update_record             
;
2024-02-18 deposited with the CCDC.	2024-05-06 downloaded from the CCDC.
;

_pd_block_id                     2022-10-17T14:41|1F|c|g

_audit_creation_method           'from EXP file using GSAS2CIF'
_audit_creation_date             2022-10-17T14:41

#=============================================================================
# 5. OVERALL REFINEMENT & COMPUTING DETAILS

_refine_special_details          
; ?
;
_pd_proc_ls_special_details      
; ?
;

# The following items are used to identify the programs used.
_computing_molecular_graphics    ?
_computing_publication_material  ?

_refine_ls_weighting_scheme      ?
_refine_ls_weighting_details     ?
_refine_ls_hydrogen_treatment    ?
_refine_ls_extinction_method     ?
_refine_ls_extinction_coef       ?
_refine_ls_number_constraints    ?

_refine_ls_restrained_S_all      ?
_refine_ls_restrained_S_obs      ?

#==============================================================================
# 6. SAMPLE PREPARATION DATA

# (In the unusual case where multiple samples are used in a single
#  Rietveld study, this information should be moved into the phase
#  blocks)

# The following three fields describe the preparation of the material.
# The cooling rate is in K/min.  The pressure at which the sample was
# prepared is in kPa.  The temperature of preparation is in K.

_pd_prep_cool_rate               ?
_pd_prep_pressure                ?
_pd_prep_temperature             ?

_pd_char_colour                  white # use ICDD colour descriptions
_refine_ls_shift/su_max          0.04
_refine_ls_shift/su_mean         0.01
_computing_structure_refinement  GSAS
_refine_ls_number_parameters     40
_refine_ls_goodness_of_fit_all   3.76
_refine_ls_number_restraints     76
_refine_ls_matrix_type           full
#==============================================================================
# 7. CHEMICAL, STRUCTURAL AND CRYSTAL DATA

_pd_char_particle_morphology     ?

_chemical_name_systematic        'Aluminophosphate STA-1 as-prepared dehydrated'
_chemical_name_common            ?
_chemical_formula_moiety         'Al7 F0.08 O28 P7, 0.601(C32 N4)'
_chemical_formula_structural     ?
_chemical_formula_analytical     ?
_chemical_melting_point          ?
_chemical_compound_source        ? # for minerals and
# natural products
_symmetry_space_group_name_Hall  'P -4 -2n'

_exptl_crystal_F_000             ?
_exptl_crystal_density_diffrn    ?
_exptl_crystal_density_meas      ?
_exptl_crystal_density_method    ?

_cell_measurement_temperature    298

_cell_special_details            
; ?
;

_geom_special_details            ?

# The following item identifies the program(s) used (if appropriate).
_computing_structure_solution    ?

#==============================================================================

# 8. Phase information from GSAS

_pd_phase_name                   
'from C:/gsas/MyWork-GSAS/Nuria/SAO/NGC403asmade/SAO.cif'
_cell_length_a                   13.3148(9)
_cell_length_b                   13.3148
_cell_length_c                   22.0655(20)
_cell_angle_alpha                90.0
_cell_angle_beta                 90.0
_cell_angle_gamma                90.0
_cell_volume                     3911.9(7)
_symmetry_cell_setting           tetragonal
_symmetry_space_group_name_H-M   'P -4 n 2'
loop_
_symmetry_equiv_pos_site_id
_symmetry_equiv_pos_as_xyz
1 +x,+y,+z
2 +y,-x,-z
3 -x,-y,+z
4 -y,+x,-z
5 -x+1/2,+y+1/2,+z+1/2
6 +y+1/2,+x+1/2,-z+1/2
7 +x+1/2,-y+1/2,+z+1/2
8 -y+1/2,-x+1/2,-z+1/2

# ATOMIC COORDINATES AND DISPLACEMENT PARAMETERS


loop_
_atom_site_type_symbol
_atom_site_label
_atom_site_fract_x
_atom_site_fract_y
_atom_site_fract_z
_atom_site_occupancy
_atom_site_thermal_displace_type
_atom_site_U_iso_or_equiv
_atom_site_symmetry_multiplicity
P P1 0.39211 0.15616 0.13658 1.0 Uiso 0.00824 8
P P2 0.10433 0.12339 0.18981 1.0 Uiso 0.00824 8
P P3 0.21688 -0.08312 0.05404 1.0 Uiso 0.00824 8
P P4 0.29651 -0.20349 0.25 1.0 Uiso 0.00824 4
Al Al1 0.20218 0.14954 0.05977 1.0 Uiso 0.00824 8
Al Al2 0.12421 -0.10084 0.17968 1.0 Uiso 0.00824 8
Al Al3 0.4075 -0.09623 0.1383 1.0 Uiso 0.00824 8
Al Al4 0.28042 0.21958 0.25 1.0 Uiso 0.00824 4
O O1 0.31263 0.18785 0.08786 1.0 Uiso 0.00824 8
O O2 0.36784 0.20449 0.19475 1.0 Uiso 0.00824 8
O O3 0.40128 0.02816 0.14807 1.0 Uiso 0.00824 8
O O4 0.49629 0.1668 0.11108 1.0 Uiso 0.00824 8
O O5 0.22243 0.02756 0.03587 1.0 Uiso 0.00824 8
O O6 0.12312 0.13398 0.12137 1.0 Uiso 0.00824 8
O O7 0.13357 0.2064 0.00698 1.0 Uiso 0.00824 8
O O8 0.16298 0.20474 0.22324 1.0 Uiso 0.00824 8
O O9 0.13329 0.01685 0.20927 1.0 Uiso 0.00824 8
O O10 0.3126 -0.12002 0.08215 1.0 Uiso 0.00824 8
O O11 0.1359 -0.09873 0.10386 1.0 Uiso 0.00824 8
O O12 -0.00664 0.14761 0.19633 1.0 Uiso 0.00824 8
O O13 0.19681 -0.18351 0.22108 1.0 Uiso 0.00824 8
O O14 0.37218 -0.17424 0.19805 1.0 Uiso 0.00824 8
C C1 1.03265 0.62325 0.45801 0.60148 Uiso 0.09124 8
C C2 0.95265 0.54294 0.45512 0.60148 Uiso 0.09124 8
C C3 1.00426 0.44768 0.43449 0.60148 Uiso 0.09124 8
C C4 1.0565 0.46316 0.37115 0.60148 Uiso 0.09124 8
C C5 1.03621 0.56789 0.34679 0.60148 Uiso 0.09124 8
C C6 1.0807 0.63954 0.39355 0.60148 Uiso 0.09124 8
C C7 1.06749 0.75248 0.38342 0.60148 Uiso 0.09124 8
N N1 1.07356 0.79194 0.44523 0.60148 Uiso 0.09124 8
C C8 1.00164 0.72964 0.47677 0.60148 Uiso 0.09124 8
C C9 1.01786 0.374 0.33338 0.60148 Uiso 0.09124 8
N N2 0.99598 0.29844 0.37902 0.60148 Uiso 0.09124 8
C C10 0.93847 0.35527 0.42313 0.60148 Uiso 0.09124 8
C C11 0.94935 0.20938 0.35464 0.60148 Uiso 0.09124 8
C C12 0.92327 0.13345 0.40421 0.60148 Uiso 0.09124 8
C C13 1.05985 0.89847 0.4525 0.60148 Uiso 0.09124 8
C C14 1.14536 0.95749 0.42388 0.60148 Uiso 0.09124 8
C C15 0.92304 0.58367 0.34846 0.60148 Uiso 0.09124 8
C C16 0.88082 0.57163 0.40354 0.60148 Uiso 0.09124 8
F F3 0.24767 -0.0578 0.16537 0.03997 Uiso 0.05 8

# If you change Z, be sure to change all 3 of the following
_chemical_formula_sum            'C19.25 Al7 F0.08 N2.41 O28 P7'
_chemical_formula_weight         1120.06
_cell_formula_units_Z            4

# MOLECULAR GEOMETRY

loop_
_geom_bond_atom_site_label_1
_geom_bond_atom_site_label_2
_geom_bond_distance
_geom_bond_site_symmetry_1
_geom_bond_site_symmetry_2
_geom_bond_publ_flag
P1 Al1 3.04563(16) . 1_555 N
P1 Al3 2.78512(18) . 3_655 N
P1 Al4 3.03122(20) . 1_555 N
P1 O1 1.56632(9) . 1_555 N
P1 O2 1.47179(10) . 1_555 N
P1 O3 1.72738(11) . 1_555 N
P1 O4 1.50347(9) . 1_555 N
P2 Al2 3.00563(19) . 1_555 N
P2 Al2 3.06592(20) . 3_555 N
P2 Al4 2.98352(16) . 1_555 N
P2 O6 1.53726(13) . 1_555 N
P2 O8 1.52553(8) . 1_555 N
P2 O9 1.53151(9) . 1_555 N
P2 O12 1.51913(10) . 1_555 N
P3 Al2 3.04363(23) . 1_555 N
P3 O5 1.52901(9) . 1_555 N
P3 O7 1.51110(11) . 2_555 N
P3 O10 1.50017(8) . 1_555 N
P3 O11 1.55385(9) . 1_555 N
P3 F3 2.51331(22) . 1_555 N
P4 O13 1.49668(8) . 1_555 N
P4 O13 1.49668(8) . 6_545 N
P4 O14 1.57515(9) . 1_555 N
P4 O14 1.57515(9) . 6_545 N
P4 F3 2.77004(15) . 1_555 N
P4 F3 2.77004(15) . 6_545 N
Al1 P1 3.04563(16) . 1_555 N
Al1 O1 1.67555(10) . 1_555 N
Al1 O5 1.72880(10) . 1_555 N
Al1 O6 1.73167(11) . 1_555 N
Al1 O7 1.66261(9) . 1_555 N
Al2 P2 3.00563(19) . 1_555 N
Al2 P2 3.06592(20) . 3_555 N
Al2 P3 3.04363(23) . 1_555 N
Al2 O9 1.70192(10) . 1_555 N
Al2 O11 1.68039(15) . 1_555 N
Al2 O12 1.72438(11) . 3_555 N
Al2 O13 1.72648(9) . 1_555 N
Al2 F3 1.76924(11) . 1_555 N
Al3 P1 2.78512(18) . 3_655 N
Al3 O3 1.67229(11) . 1_555 N
Al3 O4 1.69841(10) . 3_655 N
Al3 O10 1.79777(10) . 1_555 N
Al3 O14 1.74307(10) . 1_555 N
Al3 F3 2.26885(14) . 1_555 N
Al4 P1 3.03122(20) . 1_555 N
Al4 P1 3.03122(20) . 8_555 N
Al4 P2 2.98352(16) . 1_555 N
Al4 P2 2.98352(16) . 8_555 N
Al4 O2 1.69747(10) . 1_555 N
Al4 O2 1.69747(10) . 8_555 N
Al4 O8 1.68314(10) . 1_555 N
Al4 O8 1.68314(10) . 8_555 N
O1 P1 1.56632(9) . 1_555 N
O1 Al1 1.67555(10) . 1_555 N
O2 P1 1.47179(10) . 1_555 N
O2 Al4 1.69747(10) . 1_555 N
O3 P1 1.72738(11) . 1_555 N
O3 Al3 1.67229(11) . 1_555 N
O3 F3 2.37467(15) . 1_555 N
O4 P1 1.50347(9) . 1_555 N
O4 Al3 1.69841(10) . 3_655 N
O5 P3 1.52901(9) . 1_555 N
O5 Al1 1.72880(10) . 1_555 N
O6 P2 1.53726(13) . 1_555 N
O6 Al1 1.73167(11) . 1_555 N
O7 P3 1.51110(11) . 4_555 N
O7 Al1 1.66261(9) . 1_555 N
O8 P2 1.52553(8) . 1_555 N
O8 Al4 1.68314(10) . 1_555 N
O9 P2 1.53151(9) . 1_555 N
O9 Al2 1.70192(10) . 1_555 N
O9 F3 2.06052(11) . 1_555 N
O10 P3 1.50017(8) . 1_555 N
O10 Al3 1.79777(10) . 1_555 N
O10 F3 2.19222(15) . 1_555 N
O11 P3 1.55385(9) . 1_555 N
O11 Al2 1.68039(15) . 1_555 N
O11 F3 2.08663(11) . 1_555 N
O12 P2 1.51913(10) . 1_555 N
O12 Al2 1.72438(11) . 3_555 N
O13 P4 1.49668(8) . 1_555 N
O13 Al2 1.72648(9) . 1_555 N
O13 F3 2.18434(11) . 1_555 N
O14 P4 1.57515(9) . 1_555 N
O14 Al3 1.74307(10) . 1_555 N
O14 F3 2.38158(14) . 1_555 N
C1 C2 1.51073(10) . 1_555 N
C1 C2 2.22230(14) . 3_765 N
C1 C3 1.18438(6) . 3_765 N
C1 C6 1.57467(12) . 1_555 N
C1 C8 1.53251(9) . 1_555 N
C1 N2 2.06643(14) . 3_765 N
C1 C10 0.90661(6) . 3_765 N
C2 C1 1.51073(10) . 1_555 N
C2 C1 2.22230(14) . 3_765 N
C2 C2 1.70218(11) . 3_765 N
C2 C3 1.51258(9) . 1_555 N
C2 C3 0.74298(4) . 3_765 N
C2 C4 1.85857(17) . 3_765 N
C2 C10 2.10638(12) . 3_765 N
C2 C16 1.53490(9) . 1_555 N
C3 C1 1.18438(6) . 3_765 N
C3 C2 1.51258(9) . 1_555 N
C3 C2 0.74298(4) . 3_765 N
C3 C3 1.39779(9) . 3_765 N
C3 C4 1.57475(11) . 1_555 N
C3 C4 2.00428(11) . 3_765 N
C3 C5 2.01943(17) . 3_765 N
C3 C6 1.85596(10) . 3_765 N
C3 C10 1.53101(10) . 1_555 N
C3 C15 2.17141(15) . 3_765 N
C3 C16 1.69531(9) . 3_765 N
C4 C2 1.85857(17) . 3_765 N
C4 C3 1.57475(11) . 1_555 N
C4 C3 2.00428(11) . 3_765 N
C4 C4 1.79622(12) . 3_765 N
C4 C5 1.51864(9) . 1_555 N
C4 C5 1.40845(8) . 3_765 N
C4 C9 1.53913(8) . 1_555 N
C4 C15 0.84485(4) . 3_765 N
C4 C16 1.19245(6) . 3_765 N
C5 C3 2.01943(17) . 3_765 N
C5 C4 1.51864(9) . 1_555 N
C5 C4 1.40845(8) . 3_765 N
C5 C5 2.04890(13) . 3_765 N
C5 C6 1.52493(8) . 1_555 N
C5 C9 1.09760(7) . 3_765 N
C5 N2 1.96398(11) . 3_765 N
C5 C10 1.99942(13) . 3_765 N
C5 C15 1.52188(10) . 1_555 N
C5 C15 2.09002(13) . 3_765 N
C6 C1 1.57467(12) . 1_555 N
C6 C3 1.85596(10) . 3_765 N
C6 C5 1.52493(8) . 1_555 N
C6 C7 1.53045(10) . 1_555 N
C6 C9 1.87550(10) . 3_765 N
C6 N2 1.35174(8) . 3_765 N
C6 C10 0.70431(5) . 3_765 N
C6 C11 2.22348(12) . 3_765 N
C7 C6 1.53045(10) . 1_555 N
C7 N1 1.46368(12) . 1_555 N
C7 N2 1.08782(7) . 3_765 N
C7 C10 1.68298(9) . 3_765 N
C7 C11 0.84353(5) . 3_765 N
C7 C12 1.59135(9) . 3_765 N
N1 C7 1.46368(12) . 1_555 N
N1 C8 1.44562(8) . 1_555 N
N1 N2 2.10706(12) . 3_765 N
N1 C10 2.02623(12) . 3_765 N
N1 C11 2.02207(18) . 3_765 N
N1 C12 1.34456(7) . 3_765 N
N1 C13 1.43899(9) . 1_555 N
C8 C1 1.53251(9) . 1_555 N
C8 N1 1.44562(8) . 1_555 N
C8 N2 2.18933(19) . 3_765 N
C8 C10 1.82077(10) . 3_765 N
C9 C4 1.53913(8) . 1_555 N
C9 C5 1.09760(7) . 3_765 N
C9 C6 1.87550(10) . 3_765 N
C9 N2 1.45303(8) . 1_555 N
C9 C15 1.02352(6) . 3_765 N
C9 C16 2.17738(12) . 3_765 N
N2 C1 2.06643(14) . 3_765 N
N2 C5 1.96398(11) . 3_765 N
N2 C6 1.35174(8) . 3_765 N
N2 C7 1.08782(7) . 3_765 N
N2 N1 2.10706(12) . 3_765 N
N2 C8 2.18933(19) . 3_765 N
N2 C9 1.45303(8) . 1_555 N
N2 C10 1.45128(8) . 1_555 N
N2 C11 1.44266(8) . 1_555 N
N2 C15 2.02014(12) . 3_765 N
C10 C1 0.90661(6) . 3_765 N
C10 C2 2.10638(12) . 3_765 N
C10 C3 1.53101(10) . 1_555 N
C10 C5 1.99942(13) . 3_765 N
C10 C6 0.70431(5) . 3_765 N
C10 C7 1.68298(9) . 3_765 N
C10 N1 2.02623(12) . 3_765 N
C10 C8 1.82077(10) . 3_765 N
C10 N2 1.45128(8) . 1_555 N
C11 C6 2.22348(12) . 3_765 N
C11 C7 0.84353(5) . 3_765 N
C11 N1 2.02207(18) . 3_765 N
C11 N2 1.44266(8) . 1_555 N
C11 C12 1.52938(9) . 1_555 N
C12 C7 1.59135(9) . 3_765 N
C12 N1 1.34456(7) . 3_765 N
C12 C11 1.52938(9) . 1_555 N
C12 C13 1.16892(9) . 3_765 N
C12 C14 1.57782(9) . 3_765 N
C13 N1 1.43899(9) . 1_555 N
C13 C12 1.16892(9) . 3_765 N
C13 C14 1.52076(8) . 1_555 N
C14 C12 1.57782(9) . 3_765 N
C14 C13 1.52076(8) . 1_555 N
C15 C3 2.17141(15) . 3_765 N
C15 C4 0.84485(4) . 3_765 N
C15 C5 1.52188(10) . 1_555 N
C15 C5 2.09002(13) . 3_765 N
C15 C9 1.02352(6) . 3_765 N
C15 N2 2.02014(12) . 3_765 N
C15 C16 1.34868(10) . 1_555 N
C16 C2 1.53490(9) . 1_555 N
C16 C3 1.69531(9) . 3_765 N
C16 C4 1.19245(6) . 3_765 N
C16 C9 2.17738(12) . 3_765 N
C16 C15 1.34868(10) . 1_555 N
F3 P3 2.51331(22) . 1_555 N
F3 P4 2.77004(15) . 1_555 N
F3 Al2 1.76924(11) . 1_555 N
F3 Al3 2.26885(14) . 1_555 N
F3 O3 2.37467(15) . 1_555 N
F3 O9 2.06052(11) . 1_555 N
F3 O10 2.19222(15) . 1_555 N
F3 O11 2.08663(11) . 1_555 N
F3 O13 2.18434(11) . 1_555 N
F3 O14 2.38158(14) . 1_555 N

loop_
_geom_angle_atom_site_label_1
_geom_angle_atom_site_label_2
_geom_angle_atom_site_label_3
_geom_angle
_geom_angle_site_symmetry_1
_geom_angle_site_symmetry_2
_geom_angle_site_symmetry_3
_geom_angle_publ_flag
O1 P1 O2 109.413(5) 1_555 . 1_555 N
O1 P1 O3 114.4752 1_555 . 1_555 N
O1 P1 O4 109.951(5) 1_555 . 1_555 N
O2 P1 O3 108.5885(34) 1_555 . 1_555 N
O2 P1 O4 119.1891(16) 1_555 . 1_555 N
O3 P1 O4 94.7452(6) 1_555 . 1_555 N
O6 P2 O8 109.061(4) 1_555 . 1_555 N
O6 P2 O9 108.6273(15) 1_555 . 1_555 N
O6 P2 O12 103.40460(30) 1_555 . 1_555 N
O8 P2 O9 113.1577(27) 1_555 . 1_555 N
O8 P2 O12 107.5382(11) 1_555 . 1_555 N
O9 P2 O12 114.5190(6) 1_555 . 1_555 N
O5 P3 O7 101.491(4) 1_555 . 2_555 N
O5 P3 O10 112.5188(9) 1_555 . 1_555 N
O5 P3 O11 110.3580(12) 1_555 . 1_555 N
O7 P3 O10 107.5404(30) 2_555 . 1_555 N
O7 P3 O11 120.454(4) 2_555 . 1_555 N
O10 P3 O11 104.670(5) 1_555 . 1_555 N
O13 P4 O13 119.8077(13) 1_555 . 6_545 N
O13 P4 O14 102.301(5) 1_555 . 1_555 N
O13 P4 O14 114.5777(23) 1_555 . 6_545 N
O13 P4 O14 114.5777(23) 6_545 . 1_555 N
O13 P4 O14 102.301(5) 6_545 . 6_545 N
O14 P4 O14 102.319(5) 1_555 . 6_545 N
O1 Al1 O5 105.1895(11) 1_555 . 1_555 N
O1 Al1 O6 106.231(5) 1_555 . 1_555 N
O1 Al1 O7 127.0730(11) 1_555 . 1_555 N
O5 Al1 O6 102.8169(21) 1_555 . 1_555 N
O5 Al1 O7 107.445(4) 1_555 . 1_555 N
O6 Al1 O7 105.689(5) 1_555 . 1_555 N
O9 Al2 O11 111.1033(24) 1_555 . 1_555 N
O9 Al2 O12 108.3728(15) 1_555 . 3_555 N
O9 Al2 O13 110.133(4) 1_555 . 1_555 N
O9 Al2 F3 72.7984(13) 1_555 . 1_555 N
O11 Al2 O12 107.5916(7) 1_555 . 3_555 N
O11 Al2 O13 119.0551(32) 1_555 . 1_555 N
O11 Al2 F3 74.3911(5) 1_555 . 1_555 N
O12 Al2 O13 99.5141(18) 3_555 . 1_555 N
O12 Al2 F3 176.84070(10) 3_555 . 1_555 N
O13 Al2 F3 77.3335(17) 1_555 . 1_555 N
O3 Al3 O4 129.1213 1_555 . 3_655 N
O3 Al3 O10 103.2128(4) 1_555 . 1_555 N
O3 Al3 O14 118.6388(35) 1_555 . 1_555 N
O3 Al3 F3 72.31520(30) 1_555 . 1_555 N
O4 Al3 O10 100.893(4) 3_655 . 1_555 N
O4 Al3 O14 98.1172(28) 3_655 . 1_555 N
O4 Al3 F3 157.71651(10) 3_655 . 1_555 N
O10 Al3 O14 103.096(5) 1_555 . 1_555 N
O10 Al3 F3 64.018(4) 1_555 . 1_555 N
O14 Al3 F3 71.4668(13) 1_555 . 1_555 N
O2 Al4 O2 110.703(4) 1_555 . 8_555 N
O2 Al4 O8 111.792(5) 1_555 . 1_555 N
O2 Al4 O8 106.3453(21) 1_555 . 8_555 N
O2 Al4 O8 106.3453(21) 8_555 . 1_555 N
O2 Al4 O8 111.792(5) 8_555 . 8_555 N
O8 Al4 O8 109.9443(11) 1_555 . 8_555 N
P1 O1 Al1 139.9003(4) 1_555 . 1_555 N
P1 O2 Al4 145.9668(22) 1_555 . 1_555 N
P1 O3 Al3 164.0967(17) 1_555 . 1_555 N
P1 O4 Al3 120.7590(30) 1_555 . 3_655 N
P3 O5 Al1 144.8820(32) 1_555 . 1_555 N
P2 O6 Al1 151.7745(20) 1_555 . 1_555 N
P3 O7 Al1 155.5719(12) 4_555 . 1_555 N
P2 O8 Al4 136.7615(7) 1_555 . 1_555 N
P2 O9 Al2 136.6656(35) 1_555 . 1_555 N
P3 O10 Al3 145.5287(4) 1_555 . 1_555 N
P3 O11 Al2 140.4297(26) 1_555 . 1_555 N
P2 O12 Al2 141.8258(9) 1_555 . 3_555 N
P4 O13 Al2 146.6710(8) 1_555 . 1_555 N
P4 O14 Al3 150.5083(18) 1_555 . 1_555 N
C2 C1 C3 28.8954(17) 1_555 . 3_765 N
C2 C1 C6 110.2337(24) 1_555 . 1_555 N
C2 C1 C8 118.40980(10) 1_555 . 1_555 N
C2 C1 C10 119.1094(31) 1_555 . 3_765 N
C3 C1 C6 83.260(4) 3_765 . 1_555 N
C3 C1 C8 138.0492(4) 3_765 . 1_555 N
C3 C1 C10 93.184(5) 3_765 . 3_765 N
C6 C1 C8 103.0737(19) 1_555 . 1_555 N
C6 C1 C10 10.7113(8) 1_555 . 3_765 N
C8 C1 C10 92.9841(27) 1_555 . 3_765 N
C1 C2 C2 87.313 1_555 . 3_765 N
C1 C2 C3 106.612 1_555 . 1_555 N
C1 C2 C3 50.3793(24) 1_555 . 3_765 N
C1 C2 C16 107.1236(7) 1_555 . 1_555 N
C2 C2 C3 25.8711(12) 3_765 . 1_555 N
C2 C2 C3 62.6635(12) 3_765 . 3_765 N
C2 C2 C16 128.9631(28) 3_765 . 1_555 N
C3 C2 C3 66.7815(13) 1_555 . 3_765 N
C3 C2 C16 105.587(4) 1_555 . 1_555 N
C3 C2 C16 89.150(6) 3_765 . 1_555 N
C1 C3 C2 110.3836(25) 3_765 . 1_555 N
C1 C3 C2 100.725(4) 3_765 . 3_765 N
C1 C3 C3 139.5662(14) 3_765 . 3_765 N
C1 C3 C4 132.5715(10) 3_765 . 1_555 N
C1 C3 C10 36.2457(34) 3_765 . 1_555 N
C1 C3 C16 115.4684(14) 3_765 . 3_765 N
C2 C3 C2 91.4654(24) 1_555 . 3_765 N
C2 C3 C3 29.2415(10) 1_555 . 3_765 N
C2 C3 C4 110.9788(15) 1_555 . 1_555 N
C2 C3 C10 117.59420(30) 1_555 . 1_555 N
C2 C3 C16 131.1845(6) 1_555 . 3_765 N
C2 C3 C3 83.97710(30) 3_765 . 3_765 N
C2 C3 C4 100.400(6) 3_765 . 1_555 N
C2 C3 C10 132.6314(6) 3_765 . 1_555 N
C2 C3 C16 64.860(5) 3_765 . 3_765 N
C3 C3 C4 84.5706(5) 3_765 . 1_555 N
C3 C3 C10 138.99110(20) 3_765 . 1_555 N
C3 C3 C16 102.96830(20) 3_765 . 3_765 N
C4 C3 C10 102.2738(30) 1_555 . 1_555 N
C4 C3 C16 42.57350(10) 1_555 . 3_765 N
C10 C3 C16 109.1789(13) 1_555 . 3_765 N
C3 C4 C4 72.6275(16) 1_555 . 3_765 N
C3 C4 C5 110.8361(21) 1_555 . 1_555 N
C3 C4 C5 85.014(5) 1_555 . 3_765 N
C3 C4 C9 103.415(5) 1_555 . 1_555 N
C3 C4 C15 124.8740(31) 1_555 . 3_765 N
C3 C4 C16 74.119(5) 1_555 . 3_765 N
C4 C4 C5 49.4200(7) 3_765 . 1_555 N
C4 C4 C5 54.9763(6) 3_765 . 3_765 N
C4 C4 C9 98.11910(30) 3_765 . 1_555 N
C4 C4 C15 132.3145(20) 3_765 . 3_765 N
C4 C4 C16 142.9828(30) 3_765 . 3_765 N
C5 C4 C5 88.7676(17) 1_555 . 3_765 N
C5 C4 C9 117.201(4) 1_555 . 1_555 N
C5 C4 C15 121.694(5) 1_555 . 3_765 N
C5 C4 C16 133.8997(8) 1_555 . 3_765 N
C5 C4 C9 43.4420(9) 3_765 . 1_555 N
C5 C4 C15 80.7784(24) 3_765 . 3_765 N
C5 C4 C16 136.7277(8) 3_765 . 3_765 N
C9 C4 C15 38.5074(14) 1_555 . 3_765 N
C9 C4 C16 105.0017(32) 1_555 . 3_765 N
C15 C4 C16 80.954(5) 3_765 . 3_765 N
C4 C5 C4 75.6037(13) 1_555 . 3_765 N
C4 C5 C6 105.417(4) 1_555 . 1_555 N
C4 C5 C9 149.25810(30) 1_555 . 3_765 N
C4 C5 C15 107.1237(4) 1_555 . 1_555 N
C4 C5 C6 105.423(4) 3_765 . 1_555 N
C4 C5 C9 74.6289(17) 3_765 . 3_765 N
C4 C5 C15 33.2271(12) 3_765 . 1_555 N
C6 C5 C9 89.7835(23) 1_555 . 3_765 N
C6 C5 C15 106.3717(11) 1_555 . 1_555 N
C9 C5 C15 42.2419(6) 3_765 . 1_555 N
C1 C6 C5 111.537(5) 1_555 . 1_555 N
C1 C6 C7 102.7377(5) 1_555 . 1_555 N
C1 C6 N2 89.5064(28) 1_555 . 3_765 N
C1 C6 C10 13.8421(13) 1_555 . 3_765 N
C5 C6 C7 118.1180(30) 1_555 . 1_555 N
C5 C6 N2 85.8908(18) 1_555 . 3_765 N
C5 C6 C10 123.200(4) 1_555 . 3_765 N
C7 C6 N2 43.80380(10) 1_555 . 3_765 N
C7 C6 C10 89.8426(17) 1_555 . 3_765 N
N2 C6 C10 83.4545(35) 3_765 . 3_765 N
C6 C7 N1 102.1441(30) 1_555 . 1_555 N
C6 C7 N2 59.33050(30) 1_555 . 3_765 N
C6 C7 C10 24.7393(17) 1_555 . 3_765 N
C6 C7 C11 137.0555(20) 1_555 . 3_765 N
C6 C7 C12 152.4823(24) 1_555 . 3_765 N
N1 C7 N2 110.4759(9) 1_555 . 3_765 N
N1 C7 C10 79.839(5) 1_555 . 3_765 N
N1 C7 C11 120.005(5) 1_555 . 3_765 N
N1 C7 C12 52.0175(4) 1_555 . 3_765 N
N2 C7 C10 58.5658(18) 3_765 . 3_765 N
N2 C7 C11 95.8285(12) 3_765 . 3_765 N
N2 C7 C12 132.89430(10) 3_765 . 3_765 N
C10 C7 C11 153.2116(5) 3_765 . 3_765 N
C10 C7 C12 131.856(5) 3_765 . 3_765 N
C11 C7 C12 70.302(4) 3_765 . 3_765 N
C7 N1 C8 101.892(4) 1_555 . 1_555 N
C7 N1 C12 68.887(5) 1_555 . 3_765 N
C7 N1 C13 116.7882(13) 1_555 . 1_555 N
C8 N1 C12 140.2538(12) 1_555 . 3_765 N
C8 N1 C13 115.3311(15) 1_555 . 1_555 N
C12 N1 C13 49.519(4) 3_765 . 1_555 N
C1 C8 N1 102.8180(21) 1_555 . 1_555 N
C1 C8 C10 29.8183(10) 1_555 . 3_765 N
N1 C8 C10 75.7098(30) 1_555 . 3_765 N
C4 C9 C5 61.9291(9) 1_555 . 3_765 N
C4 C9 N2 103.045(6) 1_555 . 1_555 N
C4 C9 C15 30.92580(10) 1_555 . 3_765 N
C5 C9 N2 99.7684(30) 3_765 . 1_555 N
C5 C9 C15 91.6278(11) 3_765 . 3_765 N
N2 C9 C15 108.059(4) 1_555 . 3_765 N
C6 N2 C7 76.86580(20) 3_765 . 3_765 N
C6 N2 C9 83.8474(25) 3_765 . 1_555 N
C6 N2 C10 28.8255(16) 3_765 . 1_555 N
C6 N2 C11 105.3952(8) 3_765 . 1_555 N
C7 N2 C9 130.4765(16) 3_765 . 1_555 N
C7 N2 C10 81.67550(30) 3_765 . 1_555 N
C7 N2 C11 35.5690(20) 3_765 . 1_555 N
C9 N2 C10 102.101(5) 1_555 . 1_555 N
C9 N2 C11 113.383(5) 1_555 . 1_555 N
C10 N2 C11 116.8471(17) 1_555 . 1_555 N
C1 C10 C3 50.5699(16) 3_765 . 1_555 N
C1 C10 C6 155.4467(21) 3_765 . 3_765 N
C1 C10 C7 136.9572(15) 3_765 . 3_765 N
C1 C10 C8 57.198(4) 3_765 . 3_765 N
C1 C10 N2 120.662(4) 3_765 . 1_555 N
C3 C10 C6 106.2792(4) 1_555 . 3_765 N
C3 C10 C7 142.8782(7) 1_555 . 3_765 N
C3 C10 C8 98.1667(18) 1_555 . 3_765 N
C3 C10 N2 103.1203(7) 1_555 . 1_555 N
C6 C10 C7 65.4180(35) 3_765 . 3_765 N
C6 C10 C8 145.3026(17) 3_765 . 3_765 N
C6 C10 N2 67.720(5) 3_765 . 1_555 N
C7 C10 C8 80.198(5) 3_765 . 3_765 N
C7 C10 N2 39.7587(14) 3_765 . 1_555 N
C8 C10 N2 83.173(6) 3_765 . 1_555 N
C7 C11 N2 48.6025(8) 3_765 . 1_555 N
C7 C11 C12 78.415(6) 3_765 . 1_555 N
N2 C11 C12 111.985(5) 1_555 . 1_555 N
C7 C12 N1 59.096(5) 3_765 . 3_765 N
C7 C12 C11 31.2836(12) 3_765 . 1_555 N
C7 C12 C13 126.49740(10) 3_765 . 3_765 N
C7 C12 C14 148.92439(30) 3_765 . 3_765 N
N1 C12 C11 89.191(6) 3_765 . 1_555 N
N1 C12 C13 69.448(5) 3_765 . 3_765 N
N1 C12 C14 113.576(4) 3_765 . 3_765 N
C11 C12 C13 148.0546(20) 1_555 . 3_765 N
C11 C12 C14 146.6687(11) 1_555 . 3_765 N
C13 C12 C14 65.2693(9) 3_765 . 3_765 N
N1 C13 C12 61.0337(15) 1_555 . 3_765 N
N1 C13 C14 111.5974(11) 1_555 . 1_555 N
C12 C13 C14 70.4522(28) 3_765 . 1_555 N
C12 C14 C13 44.278(4) 3_765 . 1_555 N
C4 C15 C5 65.9945(12) 3_765 . 1_555 N
C4 C15 C9 110.5669(15) 3_765 . 3_765 N
C4 C15 C16 60.829(4) 3_765 . 1_555 N
C5 C15 C9 46.1303(5) 1_555 . 3_765 N
C5 C15 C16 114.7150(21) 1_555 . 1_555 N
C9 C15 C16 132.76270(30) 3_765 . 1_555 N
C2 C16 C3 25.9897(6) 1_555 . 3_765 N
C2 C16 C4 84.929(6) 1_555 . 3_765 N
C2 C16 C15 115.980(5) 1_555 . 1_555 N
C3 C16 C4 63.308(5) 3_765 . 3_765 N
C3 C16 C15 90.276(5) 3_765 . 1_555 N
C4 C16 C15 38.2166(16) 3_765 . 1_555 N
Al2 F3 Al3 147.71761(10) 1_555 . 1_555 N

# Powder diffraction data for histogram  1
#==============================================================================
# 9. INSTRUMENT CHARACTERIZATION

_exptl_special_details           
; ?
;

# if regions of the data are excluded, the reason(s) are supplied here:
_pd_proc_info_excluded_regions   
; ?
;

# The following item is used to identify the equipment used to record
# the powder pattern when the diffractogram was measured at a laboratory
# other than the authors' home institution, e.g. when neutron or synchrotron
# radiation is used.

_pd_instr_location               
; ?
;
_pd_calibration_special_details  
# description of the method used
# to calibrate the instrument
; ?
;

_diffrn_ambient_temperature      298
_diffrn_source                   ?
_diffrn_source_target            ?
_diffrn_source_type              ?
_diffrn_measurement_device_type  STOE
_diffrn_detector                 ?
_diffrn_detector_type            ? # make or model of detector

_pd_meas_scan_method             ? # options are 'step', 'cont',
# 'tof', 'fixed' or
# 'disp' (= dispersive)
_pd_meas_special_details         
;  ?
;

# The following two items identify the program(s) used (if appropriate).
_computing_data_collection       ?
_computing_data_reduction        ?

# Describe any processing performed on the data, prior to refinement.
# For example: a manual Lp correction or a precomputed absorption correction
_pd_proc_info_data_reduction     ?

# The following item is used for angular dispersive measurements only.

_diffrn_radiation_monochromator  ?

# The following items are used to define the size of the instrument.
# Not all distances are appropriate for all instrument types.

_pd_instr_dist_src/mono          ?
_pd_instr_dist_mono/spec         ?
_pd_instr_dist_src/spec          ?
_pd_instr_dist_spec/anal         ?
_pd_instr_dist_anal/detc         ?
_pd_instr_dist_spec/detc         ?

# 10. Specimen size and mounting information

# The next three fields give the specimen dimensions in mm.  The equatorial
# plane contains the incident and diffracted beam.

_pd_spec_size_axial              ? # perpendicular to
# equatorial plane

_pd_spec_size_equat              ? # parallel to
# scattering vector
# in transmission

_pd_spec_size_thick              ? # parallel to
# scattering vector
# in reflection

_pd_spec_mounting                
# This field should be
# used to give details of the
# container.
; ?
;

_pd_spec_mount_mode              ? # options are 'reflection'
# or 'transmission'

_pd_spec_shape                   ? # options are 'cylinder'
# 'flat_sheet' or 'irregular'


loop_
_atom_type_symbol
_atom_type_number_in_cell
_atom_type_scat_dispersion_real
_atom_type_scat_dispersion_imag
_atom_type_scat_Cromer_Mann_a1
_atom_type_scat_Cromer_Mann_a2
_atom_type_scat_Cromer_Mann_a3
_atom_type_scat_Cromer_Mann_a4
_atom_type_scat_Cromer_Mann_b1
_atom_type_scat_Cromer_Mann_b2
_atom_type_scat_Cromer_Mann_b3
_atom_type_scat_Cromer_Mann_b4
_atom_type_scat_Cromer_Mann_c
_atom_type_scat_source
P 28.0 0.000 0.000 6.43450 1.90670 4.17910 27.1570 1.78000 0.52600 1.49080
68.1645 1.11490 International_Tables_Vol_C
Al 28.0 0.000 0.000 6.42020 3.03870 1.90020 0.74260 1.59360 31.5472 1.96460
85.0886 1.11510 International_Tables_Vol_C
O 112.0 0.000 0.000 3.04850 13.2771 2.28680 5.70110 1.54630 0.32390 0.86700
32.9089 0.25080 International_Tables_Vol_C
C 76.989 0.000 0.000 2.31000 20.8439 1.02000 10.2075 1.58860 0.56870 0.86500
51.6512 0.21560 International_Tables_Vol_C
N 9.624 0.000 0.000 12.2126 0.00570 3.13220 9.89330 2.01250 28.9975 1.16630
0.58260 -11.529 International_Tables_Vol_C
F 0.32 0.000 0.000 3.53920 10.2825 2.64120 4.29440 1.51700 0.26150 1.02430
26.1476 0.27760 International_Tables_Vol_C
_diffrn_radiation_probe          x-ray
_diffrn_radiation_polarisn_ratio 0.55
_diffrn_radiation_wavelength     1.54176
_diffrn_radiation_type           'Cu K\a'
_pd_proc_ls_prof_R_factor        0.0728
_pd_proc_ls_prof_wR_factor       0.0987
_pd_proc_ls_prof_wR_expected     0.0325
_refine_ls_R_Fsqd_factor         0.16923

_pd_proc_ls_background_function  
;   GSAS Background function number 1 with 36 terms.
 Shifted Chebyshev function of 1st kind
      1:    669.157     2:   -428.448     3:    79.1967     4:    70.4063    
      5:   -9.47005     6:   -50.2252     7:    43.2272     8:    13.5908    
      9:   -30.2726    10:    9.61111    11:    22.3726    12:   -13.0216    
     13:   -7.43863    14:    19.7265    15:    1.41313    16:    9.62122    
     17:   3.296840E-0218:    3.04884    19:    8.46068    20:   -2.94009    
     21:   -10.1191    22:    16.9830    23:    4.25258    24:   -2.93396    
     25:    16.0887    26:   -4.66231    27:   -16.7029    28:    16.4487    
     29:   -1.99782    30:    3.11813    31:    2.51814    32:   -3.92182    
     33:    4.11542    34:    7.11292    35:   -18.7700    36:    25.1444    
;

_exptl_absorpt_process_details   
;   GSAS Absorption/surface roughness correction: function number 0
 No correction is applied.
;
_exptl_absorpt_correction_T_min  1.00000
_exptl_absorpt_correction_T_max  1.00000
# Extinction correction
_gsas_exptl_extinct_corr_T_min   1.00000
_gsas_exptl_extinct_corr_T_max   1.00000

_pd_proc_ls_profile_function     
;
 CW Profile function number 3 with  19 terms
 Pseudovoigt profile coefficients as parameterized in
 P. Thompson, D.E. Cox & J.B. Hastings (1987). J. Appl. Cryst.,20,79-83.
 Asymmetry correction of L.W. Finger, D.E. Cox & A. P. Jephcoat (1994).
 J. Appl. Cryst.,27,892-900.
 #1(GU)   = 1738.180 #2(GV)   = -255.071 #3(GW)   =   32.640
 #4(GP)   =    0.000 #5(LX)   =    4.213 #6(LY)   =    4.666
 #7(S/L)  =   0.0226 #8(H/L)  =   0.0233
 #9(trns) =     0.00 #10(shft)=   0.0000
 #11(stec)=     0.00 #12(ptec)=     0.00 #13(sfec)=     0.00
 #14(L11) =   -0.178 #15(L22) =    0.377 #16(L33) =   -0.099
 #17(L12) =   -0.248 #18(L13) =    0.178 #19(L23) =    0.228
 Peak tails are ignored  where the intensity is below 0.0010 times the peak
   Aniso. broadening axis   0.0   0.0   1.0
;
_pd_proc_ls_peak_cutoff          0.00100
_pd_proc_info_datetime           2022-10-17T14:41:05
_pd_calc_method                  'Rietveld Refinement'

#---- raw/calc data loop -----
_pd_meas_2theta_range_min        3.0
_pd_meas_2theta_range_max        69.99
_pd_meas_2theta_range_inc        0.01
_pd_proc_2theta_range_min        3.01223
_pd_proc_2theta_range_max        70.00223
_pd_proc_2theta_range_inc        0.01

loop_
_pd_meas_counts_total
_pd_proc_ls_weight
_pd_proc_intensity_bkg_calc
_pd_calc_intensity_total
1558.0 0.0 -18244062.00000 .
1590.0 0.0 -17764674.00000 .
1531.0 0.0 -17296970.00000 .
1487.0 0.0 -16840634.00000 .
1547.0 0.0 -16395422.00000 .
1542.0 0.0 -15961120.00000 .
1535.0 0.0 -15537440.00000 .
1463.0 0.0 -15124170.00000 .
1513.0 0.0 -14721056.00000 .
1508.0 0.0 -14327880.00000 .
1501.0 0.0 -13944399.00000 .
1539.0 0.0 -13570404.00000 .
1512.0 0.0 -13205683.00000 .
1534.0 0.0 -12849999.00000 .
1478.0 0.0 -12503180.00000 .
1449.0 0.0 -12165006.00000 .
1463.0 0.0 -11835263.00000 .
1485.0 0.0 -11513782.00000 .
1495.0 0.0 -11200360.00000 .
1490.0 0.0 -10894813.00000 .
1454.0 0.0 -10596959.00000 .
1528.0 0.0 -10306613.00000 .
1420.0 0.0 -10023608.00000 .
1389.0 0.0 -9747772.00000 .
1481.0 0.0 -9478934.00000 .
1434.0 0.0 -9216935.00000 .
1436.0 0.0 -8961606.00000 .
1499.0 0.0 -8712799.00000 .
1381.0 0.0 -8470354.00000 .
1403.0 0.0 -8234137.00000 .
1357.0 0.0 -8003981.50000 .
1459.0 0.0 -7779747.50000 .
1425.0 0.0 -7561302.50000 .
1410.0 0.0 -7348509.00000 .
1366.0 0.0 -7141221.00000 .
1384.0 0.0 -6939322.00000 .
1361.0 0.0 -6742677.00000 .
1365.0 0.0 -6551147.00000 .
1389.0 0.0 -6364628.00000 .
1424.0 0.0 -6182997.50000 .
1403.0 0.0 -6006131.50000 .
1455.0 0.0 -5833917.00000 .
1407.0 0.0 -5666243.50000 .
1334.0 0.0 -5503001.50000 .
1392.0 0.0 -5344076.00000 .
1400.0 0.0 -5189371.50000 .
1285.0 0.0 -5038777.50000 .
1379.0 0.0 -4892198.50000 .
1383.0 0.0 -4749535.00000 .
1356.0 0.0 -4610691.50000 .
1315.0 0.0 -4475572.50000 .
1331.0 0.0 -4344088.00000 .
1337.0 0.0 -4216148.00000 .
1331.0 0.0 -4091663.00000 .
1357.0 0.0 -3970548.75000 .
1373.0 0.0 -3852726.25000 .
1371.0 0.0 -3738102.75000 .
1291.0 0.0 -3626607.25000 .
1262.0 0.0 -3518159.00000 .
1312.0 0.0 -3412681.50000 .
1333.0 0.0 -3310099.25000 .
1354.0 0.0 -3210343.25000 .
1279.0 0.0 -3113339.25000 .
1339.0 0.0 -3019016.00000 .
1297.0 0.0 -2927308.50000 .
1315.0 0.0 -2838152.00000 .
1351.0 0.0 -2751478.25000 .
1321.0 0.0 -2667225.50000 .
1287.0 0.0 -2585330.00000 .
1324.0 0.0 -2505735.00000 .
1279.0 0.0 -2428378.00000 .
1310.0 0.0 -2353203.75000 .
1276.0 0.0 -2280154.75000 .
1328.0 0.0 -2209176.50000 .
1356.0 0.0 -2140215.75000 .
1315.0 0.0 -2073220.25000 .
1290.0 0.0 -2008138.00000 .
1327.0 0.0 -1944918.50000 .
1320.0 0.0 -1883515.12500 .
1277.0 0.0 -1823880.12500 .
1277.0 0.0 -1765965.12500 .
1288.0 0.0 -1709725.87500 .
1309.0 0.0 -1655120.12500 .
1308.0 0.0 -1602101.12500 .
1330.0 0.0 -1550629.75000 .
1302.0 0.0 -1500662.62500 .
1311.0 0.0 -1452160.12500 .
1325.0 0.0 -1405084.25000 .
1280.0 0.0 -1359397.00000 .
1257.0 0.0 -1315059.50000 .
1305.0 0.0 -1272038.50000 .
1277.0 0.0 -1230295.25000 .
1340.0 0.0 -1189796.12500 .
1217.0 0.0 -1150508.12500 .
1194.0 0.0 -1112398.12500 .
1274.0 0.0 -1075433.37500 .
1256.0 0.0 -1039583.25000 .
1280.0 0.0 -1004817.43750 .
1234.0 0.0 -971104.68750 .
1255.0 0.0 -938418.31250 .
1205.0 0.0 -906728.75000 .
1260.0 0.0 -876006.68750 .
1269.0 0.0 -846229.93750 .
1205.0 0.0 -817367.50000 .
1196.0 0.0 -789396.81250 .
1197.0 0.0 -762291.25000 .
1201.0 0.0 -736027.56250 .
1270.0 0.0 -710580.62500 .
1255.0 0.0 -685930.37500 .
1271.0 0.0 -662051.06250 .
1285.0 0.0 -638923.37500 .
1246.0 0.0 -616523.50000 .
1260.0 0.0 -594833.31250 .
1288.0 0.0 -573830.25000 .
1255.0 0.0 -553496.43750 .
1238.0 0.0 -533811.00000 .
1195.0 0.0 -514757.00000 .
1236.0 0.0 -496314.03125 .
1214.0 0.0 -478466.59375 .
1198.0 0.0 -461195.50000 .
1195.0 0.0 -444486.09375 .
1194.0 0.0 -428319.37500 .
1204.0 0.0 -412681.90625 .
1175.0 0.0 -397556.00000 .
1238.0 0.0 -382928.09375 .
1178.0 0.0 -368782.28125 .
1223.0 0.0 -355105.09375 .
1225.0 0.0 -341882.84375 .
1256.0 0.0 -329100.84375 .
1251.0 0.0 -316746.84375 .
1201.0 0.0 -304807.62500 .
1165.0 0.0 -293270.84375 .
1210.0 0.0 -282123.71875 .
1196.0 0.0 -271355.46875 .
1271.0 0.0 -260953.62500 .
1244.0 0.0 -250907.56250 .
1226.0 0.0 -241206.06250 .
1189.0 0.0 -231839.04688 .
1191.0 0.0 -222795.26563 .
1175.0 0.0 -214065.79688 .
1173.0 0.0 -205640.07813 .
1255.0 0.0 -197509.17188 .
1227.0 0.0 -189663.45313 .
1182.0 0.0 -182094.37500 .
1228.0 0.0 -174792.75000 .
1158.0 0.0 -167750.96875 .
1225.0 0.0 -160959.82813 .
1176.0 0.0 -154411.96875 .
1263.0 0.0 -148099.32813 .
1249.0 0.0 -142014.76563 .
1248.0 0.0 -136150.46875 .
1248.0 0.0 -130499.55469 .
1209.0 0.0 -125055.33594 .
1203.0 0.0 -119810.72656 .
1213.0 0.0 -114759.64844 .
1230.0 0.0 -109895.25000 .
1211.0 0.0 -105211.89844 .
1228.0 0.0 -100703.25781 .
1230.0 0.0 -96363.96875 .
1193.0 0.0 -92187.80469 .
1185.0 0.0 -88169.92969 .
1232.0 0.0 -84304.63281 .
1188.0 0.0 -80586.92188 .
1150.0 0.0 -77011.79688 .
1184.0 0.0 -73574.57031 .
1221.0 0.0 -70270.41406 .
1205.0 0.0 -67094.83594 .
1186.0 0.0 -64043.33203 .
1313.0 0.0 -61111.78125 .
1262.0 0.0 -58295.92969 .
1240.0 0.0 -55591.83594 .
1191.0 0.0 -52995.45313 .
1300.0 0.0 -50503.23438 .
1230.0 0.0 -48111.36328 .
1175.0 0.0 -45816.36719 .
1171.0 0.0 -43614.74219 .
1164.0 0.0 -41503.14063 .
1143.0 0.0 -39478.52344 .
1196.0 0.0 -37537.58984 .
1151.0 0.0 -35677.44141 .
1179.0 0.0 -33894.95313 .
1141.0 0.0 -32187.57227 .
1161.0 0.0 -30552.23633 .
1140.0 0.0 -28986.56445 .
1178.0 0.0 -27487.79102 .
1144.0 0.0 -26053.58398 .
1179.0 0.0 -24681.36719 .
1201.0 0.0 -23369.02734 .
1202.0 0.0 -22114.07031 .
1141.0 0.0 -20914.50000 .
1133.0 0.0 -19768.10352 .
1117.0 0.0 -18672.92969 .
1201.0 0.0 -17626.92969 .
1160.0 0.0 -16628.25586 .
1194.0 0.0 -15674.99902 .
1186.0 0.0 -14765.48828 .
1120.0 0.0 -13897.87695 .
1199.0 0.0 -13070.62891 .
1182.0 0.0 -12282.02734 .
1170.0 0.0 -11530.64258 .
1178.0 0.0 -10814.85059 .
1166.0 0.0 -10133.29102 .
1186.0 0.0 -9484.60059 .
1243.0 0.0 -8867.34863 .
1204.0 0.0 -8280.30469 .
1168.0 0.0 -7722.16602 .
1212.0 0.0 -7191.77197 .
1152.0 0.0 -6687.91455 .
1119.0 0.0 -6209.53418 .
1165.0 0.0 -5755.48096 .
1193.0 0.0 -5324.75146 .
1183.0 0.0 -4916.32861 .
1192.0 0.0 -4529.25684 .
1208.0 0.0 -4162.57129 .
1168.0 0.0 -3815.41479 .
1192.0 0.0 -3486.89087 .
1167.0 0.0 -3176.20068 .
1172.0 0.0 -2882.50220 .
1177.0 0.0 -2605.06274 .
1161.0 0.0 -2343.11450 .
1201.0 0.0 -2095.96313 .
1136.0 0.0 -1862.90576 .
1157.0 0.0 -1643.29858 .
1169.0 0.0 -1436.49841 .
1188.0 0.0 -1241.90381 .
1179.0 0.0 -1058.92151 .
1180.0 0.0 -886.99335 .
1185.0 0.0 -725.59125 .
1165.0 0.0 -574.18073 .
1123.0 0.0 -432.28043 .
1184.0 0.0 -299.40036 .
1137.0 0.0 -175.09767 .
1188.0 0.0 -58.92142 .
1179.0 0.0 49.53775 .
1155.0 0.0 150.68590 .
1134.0 0.0 244.90550 .
1160.0 0.0 332.57281 .
1176.0 0.0 414.02838 .
1176.0 0.0 489.62082 .
1153.0 0.0 559.66583 .
1123.0 0.0 624.47742 .
1170.0 0.0 684.34650 .
1216.0 0.0 739.55933 .
1171.0 0.0 790.37811 .
1119.0 0.0 837.06836 .
1199.0 0.0 879.86865 .
1142.0 0.0 919.01752 .
1148.0 0.0 954.73474 .
1181.0 0.0 987.23560 .
1203.0 0.0 1016.71936 .
1170.0 0.0 1043.38232 .
1127.0 0.000887 1067.40503 1067.39636
1145.0 0.000873 1088.96252 1088.95508
1150.0 0.000870 1108.22192 1108.21558
1179.0 0.000848 1125.33948 1125.33411
1181.0 0.000847 1140.46594 1140.46155
1167.0 0.000857 1153.74158 1153.73816
1185.0 0.000844 1165.30298 1165.30054
1201.0 0.000833 1175.27600 1175.27441
1167.0 0.000857 1183.78259 1183.78198
1160.0 0.000862 1190.93652 1190.93665
1172.0 0.000853 1196.84619 1196.84705
1179.0 0.000848 1201.61365 1201.61511
1170.0 0.000855 1205.33533 1205.33752
1147.0 0.000872 1208.10242 1208.10510
1186.0 0.000843 1210.00049 1210.00378
1174.0 0.000852 1211.11060 1211.11438
1204.0 0.000831 1211.50854 1211.51294
1214.0 0.000824 1211.26599 1211.27063
1198.0 0.000835 1210.44971 1210.45483
1171.0 0.000854 1209.12292 1209.12842
1181.0 0.000847 1207.34436 1207.34998
1147.0 0.000872 1205.16907 1205.17505
1131.0 0.000884 1202.64868 1202.65491
1212.0 0.000825 1199.83130 1199.83752
1185.0 0.000844 1196.76135 1196.76770
1117.0 0.000895 1193.48059 1193.48694
1134.0 0.000882 1190.02771 1190.03418
1062.0 0.000942 1186.43811 1186.44470
1122.0 0.000891 1182.74548 1182.75195
1144.0 0.000874 1178.97961 1178.98596
1183.0 0.000845 1175.16907 1175.17542
1180.0 0.000847 1171.33923 1171.34546
1123.0 0.000890 1167.51392 1167.51990
1157.0 0.000864 1163.71436 1163.72021
1181.0 0.000847 1159.96033 1159.96594
1164.0 0.000859 1156.26904 1156.27441
1210.0 0.000826 1152.65674 1152.66187
1099.0 0.000910 1149.13733 1149.14221
1160.0 0.000862 1145.72375 1145.72827
1133.0 0.000883 1142.42688 1142.43115
1135.0 0.000881 1139.25696 1139.26086
1224.0 0.000817 1136.22192 1136.22559
1199.0 0.000834 1133.32947 1133.33276
1146.0 0.000873 1130.58533 1130.58813
1142.0 0.000876 1127.99475 1127.99731
1180.0 0.000847 1125.56152 1125.56372
1099.0 0.000910 1123.28918 1123.29089
1161.0 0.000861 1121.17932 1121.18066
1168.0 0.000856 1119.23364 1119.23462
1163.0 0.000860 1117.45276 1117.45337
1156.0 0.000865 1115.83643 1115.83667
1151.0 0.000869 1114.38428 1114.38403
1137.0 0.000880 1113.09448 1113.09387
1176.0 0.000850 1111.96545 1111.96448
1089.0 0.000918 1110.99475 1127.42529
1131.0 0.000884 1110.17969 1126.81812
1128.0 0.000887 1109.51660 1126.36731
1158.0 0.000864 1109.00220 1126.06909
1172.0 0.000853 1108.63220 1125.91956
1156.0 0.000865 1108.40259 1125.91479
1181.0 0.000847 1108.30859 1126.05005
1153.0 0.000867 1108.34546 1126.32080
1173.0 0.000853 1108.50818 1126.72192
1181.0 0.000847 1108.79150 1127.24854
1189.0 0.000841 1109.19006 1127.89551
1141.0 0.000876 1109.69836 1128.65723
1138.0 0.000879 1110.31079 1129.52832
1134.0 0.000882 1111.02173 1130.50317
1161.0 0.000861 1111.82544 1131.57642
1171.0 0.000854 1112.71594 1132.74231
1170.0 0.000855 1113.68762 1133.99500
1165.0 0.000858 1114.73462 1135.32898
1162.0 0.000861 1115.85107 1136.73877
1143.0 0.000875 1117.03113 1138.21851
1156.0 0.000865 1118.26917 1139.76282
1166.0 0.000858 1119.55957 1141.36621
1096.0 0.000912 1120.89648 1143.02295
1149.0 0.000870 1122.27454 1144.72803
1123.0 0.000890 1123.68811 1146.47595
1207.0 0.000829 1125.13196 1148.26184
1170.0 0.000855 1126.60083 1150.08057
1205.0 0.000830 1128.08948 1151.92712
1116.0 0.000896 1129.59290 1153.79675
1168.0 0.000856 1131.10620 1155.68494
1199.0 0.000834 1132.62476 1157.58704
1135.0 0.000881 1134.14368 1159.49866
1152.0 0.000868 1135.65869 1161.41577
1206.0 0.000829 1137.16528 1163.33435
1198.0 0.000835 1138.65942 1165.25037
1156.0 0.000865 1140.13696 1167.16028
1151.0 0.000869 1141.59412 1169.06042
1205.0 0.000830 1143.02710 1170.94751
1183.0 0.000845 1144.43225 1172.81836
1120.0 0.000893 1145.80640 1174.66980
1163.0 0.000860 1147.14612 1176.49915
1138.0 0.000879 1148.44849 1178.30396
1188.0 0.000842 1149.71033 1180.08118
1206.0 0.000829 1150.92920 1181.82898
1175.0 0.000851 1152.10229 1183.54517
1197.0 0.000835 1153.22729 1185.22791
1197.0 0.000835 1154.30200 1186.87524
1198.0 0.000835 1155.32397 1188.48560
1162.0 0.000861 1156.29163 1190.05786
1189.0 0.000841 1157.20288 1191.59058
1188.0 0.000842 1158.05627 1193.08301
1239.0 0.000807 1158.85022 1194.53394
1196.0 0.000836 1159.58337 1195.94312
1174.0 0.000852 1160.25452 1197.30981
1146.0 0.000873 1160.86267 1198.63379
1148.0 0.000871 1161.40674 1199.91492
1144.0 0.000874 1161.88599 1201.15344
1178.0 0.000849 1162.29993 1202.34924
1165.0 0.000858 1162.64783 1203.50305
1212.0 0.000825 1162.92932 1204.61536
1148.0 0.000871 1163.14429 1205.68701
1135.0 0.000881 1163.29236 1206.71887
1093.0 0.000915 1163.37366 1207.71191
1175.0 0.000851 1163.38806 1208.66772
1149.0 0.000870 1163.33606 1209.58765
1173.0 0.000853 1163.21765 1210.47339
1103.0 0.000907 1163.03333 1211.32666
1179.0 0.000848 1162.78357 1212.14966
1161.0 0.000861 1162.46899 1212.94446
1197.0 0.000835 1162.09021 1213.71350
1193.0 0.000838 1161.64795 1214.45947
1192.0 0.000839 1161.14319 1215.18518
1159.0 0.000863 1160.57678 1215.89331
1205.0 0.000830 1159.94958 1216.58716
1182.0 0.000846 1159.26294 1217.27063
1147.0 0.000872 1158.51770 1217.94666
1124.0 0.000890 1157.71533 1218.61938
1209.0 0.000827 1156.85681 1219.29309
1142.0 0.000876 1155.94373 1219.97192
1174.0 0.000852 1154.97717 1220.66052
1180.0 0.000847 1153.95886 1221.36377
1199.0 0.000834 1152.89001 1222.08704
1172.0 0.000853 1151.77234 1222.83569
1155.0 0.000866 1150.60718 1223.61548
1151.0 0.000869 1149.39636 1224.43286
1168.0 0.000856 1148.14136 1225.29443
1157.0 0.000864 1146.84387 1226.20703
1237.0 0.000808 1145.50549 1227.17822
1189.0 0.000841 1144.12805 1228.21631
1212.0 0.000825 1142.71313 1229.32935
1196.0 0.000836 1141.26270 1230.52686
1208.0 0.000828 1139.77832 1231.81860
1199.0 0.000834 1138.26184 1233.21521
1274.0 0.000785 1136.71497 1234.72791
1271.0 0.000787 1135.13965 1236.36938
1231.0 0.000812 1133.53748 1238.15247
1214.0 0.000824 1131.91040 1240.09204
1269.0 0.000788 1130.26025 1242.20398
1300.0 0.000769 1128.58875 1244.50598
1230.0 0.000813 1126.89758 1247.01709
1246.0 0.000803 1125.18872 1249.75952
1336.0 0.000749 1123.46387 1252.75818
1320.0 0.000758 1121.72473 1256.04175
1288.0 0.000776 1119.97327 1259.64490
1271.0 0.000787 1118.21094 1263.60901
1271.0 0.000787 1116.43970 1267.98584
1353.0 0.000739 1114.66101 1272.84058
1344.0 0.000744 1112.87683 1278.25659
1375.0 0.000727 1111.08850 1284.34167
1411.0 0.000709 1109.29810 1291.23450
1401.0 0.000714 1107.50671 1299.11230
1429.0 0.000700 1105.71643 1308.19971
1487.0 0.000672 1103.92847 1318.77673
1517.0 0.000659 1102.14453 1331.18506
1506.0 0.000664 1100.36609 1345.83447
1515.0 0.000660 1098.59460 1363.20410
1560.0 0.000641 1096.83142 1383.84082
1648.0 0.000607 1095.07825 1408.35364
1672.0 0.000598 1093.33606 1437.40039
1709.0 0.000585 1091.60657 1471.67029
1713.0 0.000584 1089.89075 1511.85364
1745.0 0.000573 1088.19006 1559.45862
1782.0 0.000561 1086.50586 1613.38354
1759.0 0.000569 1084.83911 1674.90552
1864.0 0.000536 1083.19104 1744.33911
1928.0 0.000519 1081.56274 1821.89819
2072.0 0.000483 1079.95544 1907.76855
2012.0 0.000497 1078.37000 2002.14368
2209.0 0.000453 1076.80762 2105.15356
2266.0 0.000441 1075.26904 2216.73340
2355.0 0.000425 1073.75537 2336.60474
2461.0 0.000406 1072.26733 2464.48340
2587.0 0.000387 1070.80591 2600.36548
2685.0 0.000372 1069.37183 2744.58643
2797.0 0.000358 1067.96594 2897.53760
2876.0 0.0003477 1066.58887 3059.35840
2946.0 0.0003394 1065.24133 3230.02759
3135.0 0.0003190 1063.92395 3409.81372
3221.0 0.0003105 1062.63745 3599.56860
3556.0 0.0002812 1061.38220 3800.44824
3523.0 0.0002838 1060.15881 4013.39160
3753.0 0.0002665 1058.96790 4239.05566
3974.0 0.0002516 1057.80969 4478.38916
4333.0 0.0002308 1056.68457 4733.13379
4432.0 0.0002256 1055.59326 5005.60449
4786.0 0.0002089 1054.53564 5298.08984
5096.0 0.0001962 1053.51233 5612.80420
5358.0 0.0001866 1052.52344 5952.57861
5790.0 0.0001727 1051.56909 6321.36670
5999.0 0.0001667 1050.64978 6723.87012
6606.0 0.0001514 1049.76526 7164.87354
7085.0 0.0001411 1048.91589 7649.23145
7634.0 0.0001310 1048.10168 8182.19727
8273.0 0.0001209 1047.32275 8769.02148
9051.0 0.0001105 1046.57886 9413.66602
9878.0 0.0001012 1045.87036 10117.63477
10653.0 0.0000939 1045.19678 10879.25195
11722.0 0.0000853 1044.55835 11692.56836
12686.0 0.0000788 1043.95471 12545.73926
13748.0 0.0000727 1043.38586 13419.82031
14353.0 0.0000697 1042.85156 14288.32227
15330.0 0.0000652 1042.35168 15117.17090
16289.0 0.0000614 1041.88574 15865.10840
16832.0 0.0000594 1041.45374 16485.13281
17274.0 0.0000579 1041.05530 16926.98633
17350.0 0.0000576 1040.69006 17140.98828
16997.0 0.0000588 1040.35767 17083.99023
16421.0 0.0000609 1040.05774 16727.76758
15822.0 0.0000632 1039.78992 16068.51465
14820.0 0.0000675 1039.55383 15133.39844
13524.0 0.0000739 1039.34888 13979.14648
12200.0 0.0000820 1039.17480 12681.44727
10827.0 0.0000924 1039.03088 11320.00391
9594.0 0.0001042 1038.91687 9966.18066
8221.0 0.0001216 1038.83191 8676.55371
6974.0 0.0001434 1038.77588 7491.47266
6109.0 0.0001637 1038.74792 6436.26270
5285.0 0.0001892 1038.74744 5523.36475
4580.0 0.0002183 1038.77405 4754.73682
4132.0 0.0002420 1038.82703 4124.29834
3718.0 0.0002690 1038.90564 3620.34082
3401.0 0.0002940 1039.00952 3227.77661
3070.0 0.0003257 1039.13782 2930.07227
3024.0 0.0003307 1039.28979 2710.73901
2903.0 0.0003445 1039.46497 2554.32520
2899.0 0.0003449 1039.66260 2446.92505
2750.0 0.000364 1039.88196 2376.29590
2635.0 0.000380 1040.12231 2331.72729
2840.0 0.000352 1040.38306 2303.80518
2690.0 0.000372 1040.66333 2284.21118
2587.0 0.000387 1040.96252 2265.64502
2535.0 0.000394 1041.27991 2241.90771
2530.0 0.000395 1041.61462 2208.13696
2467.0 0.000405 1041.96606 2161.14673
2316.0 0.000432 1042.33337 2099.78320
2177.0 0.000459 1042.71582 2025.10938
2130.0 0.000469 1043.11279 1940.18494
1966.0 0.000509 1043.52332 1849.38623
1870.0 0.000535 1043.94678 1757.50684
1704.0 0.000587 1044.38245 1668.97583
1595.0 0.000627 1044.82947 1587.33582
1572.0 0.000636 1045.28711 1514.98035
1448.0 0.000691 1045.75452 1453.10400
1397.0 0.000716 1046.23120 1401.82397
1414.0 0.000707 1046.71619 1360.42151
1334.0 0.000750 1047.20874 1327.63904
1275.0 0.000784 1047.70813 1301.96973
1332.0 0.000751 1048.21375 1281.89563
1261.0 0.000793 1048.72473 1266.04858
1301.0 0.000769 1049.24048 1253.29492
1230.0 0.000813 1049.76001 1242.75757
1229.0 0.000814 1050.28271 1233.79565
1221.0 0.000819 1050.80798 1225.96313
1176.0 0.000850 1051.33508 1218.96069
1196.0 0.000836 1051.86328 1212.59241
1176.0 0.000850 1052.39172 1206.89502
1206.0 0.000829 1052.92004 1201.96692
1219.0 0.000820 1053.44739 1196.91064
1164.0 0.000859 1053.97302 1192.18140
1150.0 0.000870 1054.49646 1187.74866
1160.0 0.000862 1055.01685 1183.58618
1199.0 0.000834 1055.53381 1179.67224
1234.0 0.000810 1056.04651 1175.98743
1190.0 0.000840 1056.55432 1172.51477
1175.0 0.000851 1057.05676 1169.23828
1105.0 0.000905 1057.55334 1166.14404
1192.0 0.000839 1058.04321 1163.21851
1146.0 0.000873 1058.52600 1160.45032
1073.0 0.000932 1059.00098 1157.82800
1132.0 0.000883 1059.46790 1155.34155
1103.0 0.000907 1059.92590 1152.98145
1151.0 0.000869 1060.37463 1150.73926
1103.0 0.000907 1060.81360 1148.60681
1094.0 0.000914 1061.24231 1146.57690
1160.0 0.000862 1061.66016 1144.64209
1134.0 0.000882 1062.06689 1142.79614
1140.0 0.000877 1062.46191 1141.03333
1157.0 0.000864 1062.84485 1139.34802
1196.0 0.000836 1063.21533 1137.73474
1097.0 0.000912 1063.57275 1136.18848
1126.0 0.000888 1063.91699 1134.70532
1131.0 0.000884 1064.24744 1133.28052
1125.0 0.000889 1064.56384 1131.91016
1132.0 0.000883 1064.86597 1130.59058
1110.0 0.000901 1065.15332 1129.31824
1169.0 0.000855 1065.42554 1128.08972
1095.0 0.000913 1065.68262 1126.90234
1121.0 0.000892 1065.92395 1125.75293
1080.0 0.000926 1066.14929 1124.63867
1106.0 0.000904 1066.35864 1123.55725
1133.0 0.000883 1066.55151 1122.50610
1161.0 0.000861 1066.72791 1121.48315
1145.0 0.000873 1066.88733 1120.48621
1112.0 0.000899 1067.02979 1119.51331
1121.0 0.000892 1067.15503 1118.56274
1074.0 0.000931 1067.26306 1117.63232
1110.0 0.000901 1067.35339 1116.72083
1098.0 0.000911 1067.42615 1115.82703
1079.0 0.000927 1067.48120 1114.94873
1122.0 0.000891 1067.51831 1114.08521
1126.0 0.000888 1067.53748 1113.23523
1095.0 0.000913 1067.53857 1112.39746
1133.0 0.000883 1067.52161 1111.57068
1117.0 0.000895 1067.48657 1110.75452
1051.0 0.000951 1067.43323 1109.94763
1081.0 0.000925 1067.36182 1109.14941
1123.0 0.000890 1067.27209 1108.35901
1071.0 0.000934 1067.16431 1107.57617
1115.0 0.000897 1067.03821 1106.79993
1089.0 0.000918 1066.89404 1106.03003
1126.0 0.000888 1066.73169 1105.26599
1065.0 0.000939 1066.55139 1104.50781
1087.0 0.000920 1066.35315 1103.75513
1145.0 0.000873 1066.13696 1103.00757
1127.0 0.000887 1065.90308 1102.26550
1093.0 0.000915 1065.65149 1101.52917
1041.0 0.000961 1065.38245 1100.79846
1096.0 0.000912 1065.09595 1100.07446
1110.0 0.000901 1064.79211 1099.35828
1063.0 0.000941 1064.47131 1098.65076
1096.0 0.000912 1064.13342 1097.95483
1078.0 0.000928 1063.77893 1097.27356
1097.0 0.000912 1063.40784 1096.61194
1107.0 0.000903 1063.02039 1095.97705
1120.0 0.000893 1062.61682 1095.37927
1085.0 0.000922 1062.19739 1094.83154
1120.0 0.000893 1061.76208 1094.35205
1169.0 0.000855 1061.31152 1093.96338
1110.0 0.000901 1060.84558 1093.69360
1125.0 0.000889 1060.36487 1093.57581
1094.0 0.000914 1059.86938 1093.64807
1124.0 0.000890 1059.35962 1093.95154
1043.0 0.000959 1058.83557 1094.53003
1057.0 0.000946 1058.29785 1095.42639
1082.0 0.000924 1057.74658 1096.68091
1101.0 0.000908 1057.18201 1098.32800
1082.0 0.000924 1056.60474 1100.39441
1104.0 0.000906 1056.01477 1102.89893
1096.0 0.000912 1055.41260 1105.85168
1097.0 0.000912 1054.79846 1109.25659
1134.0 0.000882 1054.17273 1113.11267
1097.0 0.000912 1053.53589 1117.41833
1129.0 0.000886 1052.88818 1122.17297
1117.0 0.000895 1052.22998 1127.37952
1143.0 0.000875 1051.56152 1133.04749
1159.0 0.000863 1050.88330 1139.19434
1092.0 0.000916 1050.19580 1145.84680
1115.0 0.000897 1049.49927 1153.04260
1180.0 0.000847 1048.79395 1160.83325
1123.0 0.000890 1048.08044 1169.28564
1094.0 0.000914 1047.35913 1178.48535
1195.0 0.000837 1046.63025 1188.54077
1152.0 0.000868 1045.89429 1199.58899
1163.0 0.000860 1045.15161 1211.80176
1164.0 0.000859 1044.40271 1225.39099
1201.0 0.000833 1043.64783 1240.61340
1156.0 0.000865 1042.88745 1257.76929
1192.0 0.000839 1042.12207 1277.19214
1212.0 0.000825 1041.35205 1299.22449
1199.0 0.000834 1040.57764 1324.17529
1323.0 0.000756 1039.79932 1352.25439
1277.0 0.000783 1039.01770 1383.48669
1284.0 0.000779 1038.23291 1417.61157
1287.0 0.000777 1037.44556 1453.98157
1348.0 0.000742 1036.65588 1491.48218
1291.0 0.000775 1035.86450 1528.49255
1334.0 0.000750 1035.07153 1562.91296
1384.0 0.000723 1034.27771 1592.26917
1401.0 0.000714 1033.48328 1613.89832
1335.0 0.000749 1032.68848 1625.21741
1345.0 0.000743 1031.89404 1624.06860
1337.0 0.000748 1031.10010 1594.39600
1333.0 0.000750 1030.30725 1565.83337
1302.0 0.000768 1029.51575 1524.95349
1300.0 0.000769 1028.72595 1474.62683
1267.0 0.000789 1027.93848 1418.53271
1257.0 0.000796 1027.15356 1360.45325
1239.0 0.000807 1026.37158 1303.73254
1175.0 0.000851 1025.59290 1250.98511
1147.0 0.000872 1024.81799 1203.99536
1184.0 0.000845 1024.04712 1163.73535
1141.0 0.000876 1023.28070 1130.46082
1111.0 0.000900 1022.51910 1103.85767
1102.0 0.000907 1021.76282 1083.21924
1052.0 0.000951 1021.01202 1067.62207
1096.0 0.000912 1020.26715 1056.07898
1070.0 0.000935 1019.52850 1047.65369
1061.0 0.000943 1018.79645 1041.53076
1121.0 0.000892 1018.07147 1037.04883
1083.0 0.000923 1017.35370 1033.70142
1082.0 0.000924 1016.64349 1031.12048
1121.0 0.000892 1015.94122 1029.05090
999.0 0.001001 1015.24731 1027.32275
1095.0 0.000913 1014.56195 1025.82617
1039.0 0.000962 1013.88544 1024.49255
1021.0 0.000979 1013.21808 1023.27930
1056.0 0.000947 1012.56030 1022.16040
1091.0 0.000917 1011.91223 1021.11938
1067.0 0.000937 1011.27417 1020.14587
1097.0 0.000912 1010.64648 1019.23279
1051.0 0.000951 1010.02942 1018.37537
1048.0 0.000954 1009.42322 1017.57025
1099.0 0.000910 1008.82806 1016.81506
1070.0 0.000935 1008.24438 1016.10858
1030.0 0.000971 1007.67224 1015.45026
1045.0 0.000957 1007.11200 1014.84045
1086.0 0.000921 1006.56384 1014.28040
1075.0 0.000930 1006.02795 1013.77234
1100.0 0.000909 1005.50464 1013.31958
1051.0 0.000951 1004.99402 1012.92633
1027.0 0.000974 1004.49628 1012.59814
1054.0 0.000949 1004.01172 1012.34155
1066.0 0.000938 1003.54047 1012.16455
1055.0 0.000948 1003.08270 1012.07611
1027.0 0.000974 1002.63861 1012.08612
1150.0 0.000870 1002.20831 1012.20581
1061.0 0.000943 1001.79199 1012.44696
1086.0 0.000921 1001.38983 1012.82190
1047.0 0.000955 1001.00195 1013.34271
1020.0 0.000980 1000.62842 1014.02087
1059.0 0.000944 1000.26941 1014.86646
1072.0 0.000933 999.92511 1015.88757
1071.0 0.000934 999.59552 1017.09021
1090.0 0.000917 999.28076 1018.48035
1057.0 0.000946 998.98096 1020.06616
1096.0 0.000912 998.69623 1021.86084
1096.0 0.000912 998.42657 1023.88226
1084.0 0.000923 998.17212 1026.14917
1124.0 0.000890 997.93292 1028.67615
1162.0 0.000861 997.70898 1031.47009
1073.0 0.000932 997.50043 1034.53381
1125.0 0.000889 997.30725 1037.87512
1046.0 0.000956 997.12952 1041.51648
1109.0 0.000902 996.96722 1045.49988
1087.0 0.000920 996.82037 1049.87854
1108.0 0.000903 996.68903 1054.70117
1131.0 0.000884 996.57312 1059.99951
1119.0 0.000894 996.47272 1066.26038
1070.0 0.000935 996.38776 1072.55078
1142.0 0.000876 996.31818 1079.35156
1150.0 0.000870 996.26404 1086.67529
1187.0 0.000842 996.22528 1094.51196
1212.0 0.000825 996.20184 1102.80176
1177.0 0.000850 996.19373 1111.42188
1133.0 0.000883 996.20081 1120.19568
1181.0 0.000847 996.22302 1128.90637
1171.0 0.000854 996.26031 1137.29712
1210.0 0.000826 996.31262 1145.05908
1194.0 0.000838 996.37988 1151.82275
1239.0 0.000807 996.46191 1157.17285
1242.0 0.000805 996.55878 1160.68250
1179.0 0.000848 996.67017 1161.95288
1195.0 0.000837 996.79614 1160.66772
1182.0 0.000846 996.93646 1156.66125
1211.0 0.000826 997.09106 1149.99170
1169.0 0.000855 997.25983 1140.97290
1147.0 0.000872 997.44257 1130.13794
1112.0 0.000899 997.63922 1118.14038
1191.0 0.000840 997.84949 1105.63953
1120.0 0.000893 998.07336 1093.21179
1120.0 0.000893 998.31067 1081.30798
1164.0 0.000859 998.56116 1070.24866
1112.0 0.000899 998.82477 1060.23865
1113.0 0.000898 999.10114 1051.38513
1099.0 0.000910 999.39032 1043.71924
1102.0 0.000907 999.69196 1037.21216
1141.0 0.000876 1000.00586 1031.79199
1096.0 0.000912 1000.33191 1027.35706
1150.0 0.000870 1000.66986 1023.78992
1066.0 0.000938 1001.01953 1020.96655
1100.0 0.000909 1001.38068 1018.76624
1189.0 0.000841 1001.75305 1017.07684
1114.0 0.000898 1002.13647 1015.79901
1118.0 0.000894 1002.53076 1014.84802
1119.0 0.000894 1002.93561 1014.15405
1085.0 0.000922 1003.35083 1013.66089
1122.0 0.000891 1003.77612 1013.32471
1063.0 0.000941 1004.21130 1013.11194
1107.0 0.000903 1004.65607 1012.99725
1076.0 0.000929 1005.11017 1012.96173
1079.0 0.000927 1005.57343 1012.99127
1073.0 0.000932 1006.04553 1013.07556
1081.0 0.000925 1006.52631 1013.20679
1010.0 0.000990 1007.01526 1013.37866
1032.0 0.000969 1007.51239 1013.58679
1025.0 0.000976 1008.01727 1013.82727
1034.0 0.000967 1008.52966 1014.09686
1078.0 0.000928 1009.04926 1014.39307
1006.0 0.000994 1009.57581 1014.71356
1036.0 0.000965 1010.10907 1015.05652
1087.0 0.000920 1010.64874 1015.41986
1025.0 0.000976 1011.19452 1015.80225
1054.0 0.000949 1011.74609 1016.20215
1047.0 0.000955 1012.30322 1016.61829
1036.0 0.000965 1012.86560 1017.04944
1046.0 0.000956 1013.43286 1017.49457
1061.0 0.000943 1014.00482 1017.95251
1010.0 0.000990 1014.58112 1018.42255
1014.0 0.000986 1015.16150 1018.90350
1018.0 0.000982 1015.74567 1019.39484
1026.0 0.000975 1016.33319 1019.89563
1052.0 0.000951 1016.92401 1020.40521
1017.0 0.000983 1017.51764 1020.92279
974.0 0.001027 1018.11383 1021.44781
998.0 0.001002 1018.71222 1021.97955
982.0 0.001018 1019.31268 1022.51758
1044.0 0.000958 1019.91473 1023.06116
1012.0 0.000988 1020.51813 1023.60986
1056.0 0.000947 1021.12256 1024.16296
1070.0 0.000935 1021.72778 1024.72021
1064.0 0.000940 1022.33344 1025.28101
1013.0 0.000987 1022.93921 1025.84497
1042.0 0.000960 1023.54486 1026.41150
989.0 0.001011 1024.14990 1026.97998
961.0 0.001041 1024.75439 1027.55042
995.0 0.001005 1025.35779 1028.12207
1020.0 0.000980 1025.95972 1028.69470
1027.0 0.000974 1026.56006 1029.26782
1051.0 0.000951 1027.15845 1029.84082
1046.0 0.000956 1027.75452 1030.41382
1001.0 0.000999 1028.34814 1030.98596
1059.0 0.000944 1028.93884 1031.55725
997.0 0.001003 1029.52649 1032.12732
1013.0 0.000987 1030.11072 1032.69531
995.0 0.001005 1030.69128 1033.26135
1013.0 0.000987 1031.26770 1033.82507
1000.0 0.001000 1031.83997 1034.38599
1038.0 0.000963 1032.40771 1034.94385
984.0 0.001016 1032.97058 1035.49817
944.0 0.001059 1033.52832 1036.04919
995.0 0.001005 1034.08081 1036.59595
1021.0 0.000979 1034.62756 1037.13843
1002.0 0.000998 1035.16846 1037.67627
1014.0 0.000986 1035.70300 1038.20923
1012.0 0.000988 1036.23120 1038.73718
1040.0 0.000962 1036.75281 1039.25952
1029.0 0.000972 1037.26733 1039.77612
1035.0 0.000966 1037.77466 1040.28674
960.0 0.001042 1038.27454 1040.79126
1011.0 0.000989 1038.76660 1041.28906
997.0 0.001003 1039.25085 1041.78027
1038.0 0.000963 1039.72681 1042.26428
992.0 0.001008 1040.19434 1042.74121
1022.0 0.000978 1040.65320 1043.21082
1036.0 0.000965 1041.10315 1043.67236
1022.0 0.000978 1041.54407 1044.12622
998.0 0.001002 1041.97546 1044.57178
945.0 0.001058 1042.39734 1045.00903
1030.0 0.000971 1042.80945 1045.43762
1051.0 0.000951 1043.21167 1045.85767
985.0 0.001015 1043.60352 1046.26868
1031.0 0.000970 1043.98499 1046.67053
946.0 0.001057 1044.35596 1047.06299
947.0 0.001056 1044.71606 1047.44604
997.0 0.001003 1045.06506 1047.81946
1017.0 0.000983 1045.40308 1048.18311
1013.0 0.000987 1045.72961 1048.53650
1002.0 0.000998 1046.04468 1048.88000
997.0 0.001003 1046.34790 1049.21326
964.0 0.001037 1046.63928 1049.53589
1021.0 0.000979 1046.91870 1049.84814
993.0 0.001007 1047.18591 1050.14966
1006.0 0.000994 1047.44080 1050.44067
983.0 0.001017 1047.68311 1050.72058
990.0 0.001010 1047.91272 1050.98950
1012.0 0.000988 1048.12964 1051.24756
1029.0 0.000972 1048.33362 1051.49451
1024.0 0.000977 1048.52441 1051.73010
962.0 0.001040 1048.70215 1051.95447
998.0 0.001002 1048.86658 1052.16760
998.0 0.001002 1049.01758 1052.36938
961.0 0.001041 1049.15503 1052.55969
1061.0 0.000943 1049.27893 1052.73865
1016.0 0.000984 1049.38892 1052.90625
970.0 0.001031 1049.48523 1053.06226
979.0 0.001021 1049.56763 1053.20703
989.0 0.001011 1049.63586 1053.34021
969.0 0.001032 1049.69006 1053.46204
982.0 0.001018 1049.73022 1053.57251
1028.0 0.000973 1049.75598 1053.67200
971.0 0.001030 1049.76758 1053.75989
951.0 0.001052 1049.76477 1053.83691
991.0 0.001009 1049.74756 1053.90283
965.0 0.001036 1049.71582 1053.95764
1016.0 0.000984 1049.66956 1054.00195
978.0 0.001022 1049.60876 1054.03540
983.0 0.001017 1049.53345 1054.05847
1007.0 0.000993 1049.44348 1054.07117
1052.0 0.000951 1049.33887 1054.07385
996.0 0.001004 1049.21960 1054.06641
988.0 0.001012 1049.08569 1054.04944
972.0 0.001029 1048.93701 1054.02332
984.0 0.001016 1048.77368 1053.98792
1013.0 0.000987 1048.59570 1053.94373
929.0 0.001076 1048.40308 1053.89111
995.0 0.001005 1048.19568 1053.83044
998.0 0.001002 1047.97375 1053.76221
1024.0 0.000977 1047.73706 1053.68665
1008.0 0.000992 1047.48584 1053.60449
959.0 0.001043 1047.21997 1053.51636
1033.0 0.000968 1046.93970 1053.42249
966.0 0.001035 1046.64478 1053.32361
1024.0 0.000977 1046.33557 1053.22046
979.0 0.001021 1046.01184 1053.11389
989.0 0.001011 1045.67371 1053.00452
951.0 0.001052 1045.32141 1052.89331
944.0 0.001059 1044.95483 1052.78125
980.0 0.001020 1044.57410 1052.66931
940.0 0.001064 1044.17932 1052.55872
985.0 0.001015 1043.77051 1052.45068
999.0 0.001001 1043.34778 1052.34692
971.0 0.001030 1042.91125 1052.24829
993.0 0.001007 1042.46094 1052.15698
1017.0 0.000983 1041.99695 1052.07507
1002.0 0.000998 1041.51953 1052.00439
1026.0 0.000975 1041.02856 1051.94739
1009.0 0.000991 1040.52429 1051.90723
1002.0 0.000998 1040.00684 1051.88684
1004.0 0.000996 1039.47632 1051.89001
1005.0 0.000995 1038.93286 1051.92175
981.0 0.001019 1038.37646 1051.98706
987.0 0.001013 1037.80737 1052.09290
1014.0 0.000986 1037.22571 1052.24707
1002.0 0.000998 1036.63159 1052.45911
987.0 0.001013 1036.02515 1052.74060
1018.0 0.000982 1035.40662 1053.10608
1058.0 0.000945 1034.77612 1053.57178
1006.0 0.000994 1034.13367 1054.15771
1026.0 0.000975 1033.47961 1054.88721
1024.0 0.000977 1032.81396 1055.78723
966.0 0.001035 1032.13696 1056.88831
1007.0 0.000993 1031.44885 1058.22583
1004.0 0.000996 1030.74951 1059.83813
1017.0 0.000983 1030.03955 1061.76917
1034.0 0.000967 1029.31885 1064.06580
1007.0 0.000993 1028.58752 1066.77991
1034.0 0.000967 1027.84595 1069.96655
1072.0 0.000933 1027.09436 1073.68433
1033.0 0.000968 1026.33289 1077.99426
1115.0 0.000897 1025.56152 1084.69519
1065.0 0.000939 1024.78064 1090.39160
1073.0 0.000932 1023.99048 1096.85413
1038.0 0.000963 1023.19122 1104.12781
1058.0 0.000945 1022.38300 1112.25085
1089.0 0.000918 1021.56598 1121.25891
1079.0 0.000927 1020.74048 1131.20020
1145.0 0.000873 1019.90680 1142.15002
1164.0 0.000859 1019.06494 1153.99292
1134.0 0.000882 1018.21521 1167.33923
1206.0 0.000829 1017.35785 1182.11145
1233.0 0.000811 1016.49310 1198.43018
1263.0 0.000792 1015.62115 1216.33826
1266.0 0.000790 1014.74213 1235.76892
1278.0 0.000782 1013.85645 1256.53784
1345.0 0.000743 1012.96429 1278.36658
1358.0 0.000736 1012.06580 1300.93274
1482.0 0.000675 1011.16119 1323.92419
1437.0 0.000696 1010.25085 1347.05920
1558.0 0.000642 1009.33496 1370.04749
1570.0 0.000637 1008.41364 1392.50049
1640.0 0.000610 1007.48730 1413.84180
1662.0 0.000602 1006.55603 1433.26416
1661.0 0.000602 1005.62018 1449.77637
1698.0 0.000589 1004.68005 1462.31641
1711.0 0.000584 1003.73572 1469.89050
1757.0 0.000569 1002.78748 1471.68445
1715.0 0.000583 1001.83563 1467.13940
1704.0 0.000587 1000.88043 1456.02734
1687.0 0.000593 999.92206 1438.54102
1696.0 0.000590 998.96082 1415.35559
1614.0 0.000620 997.99695 1387.58423
1525.0 0.000656 997.03076 1356.61963
1463.0 0.000684 996.06232 1323.91357
1408.0 0.000710 995.09204 1290.78809
1379.0 0.000725 994.12006 1258.32581
1281.0 0.000781 993.14691 1227.33923
1240.0 0.000806 992.17249 1198.38745
1269.0 0.000788 991.19714 1171.81799
1128.0 0.000887 990.22125 1147.80725
1165.0 0.000858 989.24506 1126.39893
1152.0 0.000868 988.26874 1107.53516
1136.0 0.000880 987.29248 1091.08362
1066.0 0.000938 986.31665 1076.85950
1051.0 0.000951 985.34155 1064.64526
1025.0 0.000976 984.36725 1054.20801
1017.0 0.000983 983.39410 1045.31201
1005.0 0.000995 982.42242 1037.73083
1022.0 0.000978 981.45233 1031.25391
1030.0 0.000971 980.48425 1025.69287
1035.0 0.000966 979.51825 1020.88287
1018.0 0.000982 978.55463 1016.68396
1014.0 0.000986 977.59369 1012.97961
992.0 0.001008 976.63574 1009.67493
999.0 0.001001 975.68085 1006.69336
976.0 0.001025 974.72931 1003.97919
947.0 0.001056 973.78143 1001.47644
993.0 0.001007 972.83752 999.15277
966.0 0.001035 971.89758 996.97974
1008.0 0.000992 970.96210 994.93506
952.0 0.001050 970.03119 993.00183
971.0 0.001030 969.10516 991.16632
1027.0 0.000974 968.18414 989.41772
958.0 0.001044 967.26843 987.74713
999.0 0.001001 966.35828 986.14734
954.0 0.001048 965.45392 984.61255
910.0 0.001099 964.55554 983.13739
1031.0 0.000970 963.66333 981.71741
1012.0 0.000988 962.77765 980.80750
1006.0 0.000994 961.89862 979.50623
1053.0 0.000950 961.02649 978.25153
913.0 0.001095 960.16144 977.04089
969.0 0.001032 959.30371 975.87225
954.0 0.001048 958.45361 974.74377
1017.0 0.000983 957.61127 973.65387
994.0 0.001006 956.77686 972.60114
984.0 0.001016 955.95062 971.58453
1020.0 0.000980 955.13281 970.60315
1002.0 0.000998 954.32361 969.65637
964.0 0.001037 953.52319 968.74359
941.0 0.001063 952.73175 967.86487
982.0 0.001018 951.94946 967.02045
1046.0 0.000956 951.17670 966.21130
1006.0 0.000994 950.41339 965.43909
989.0 0.001011 949.65979 964.70697
973.0 0.001028 948.91626 964.01953
930.0 0.001075 948.18286 963.38385
968.0 0.001033 947.45972 962.81012
1051.0 0.000951 946.74707 962.31256
961.0 0.001041 946.04510 961.90997
980.0 0.001020 945.35400 961.62653
991.0 0.001009 944.67395 961.49237
976.0 0.001025 944.00494 961.54321
907.0 0.001103 943.34729 961.82050
1002.0 0.000998 942.70123 962.36981
1048.0 0.000954 942.06677 963.23950
1021.0 0.000979 941.44409 964.47919
982.0 0.001018 940.83331 966.13794
1035.0 0.000966 940.23468 968.26263
1037.0 0.000964 939.64832 970.89752
1086.0 0.000921 939.07434 974.08484
1106.0 0.000904 938.51288 977.86700
1095.0 0.000913 937.96399 982.29095
1092.0 0.000916 937.42798 987.41309
1105.0 0.000905 936.90485 993.30450
1141.0 0.000876 936.39465 1000.05829
1176.0 0.000850 935.89771 1007.79382
1153.0 0.000867 935.41406 1016.65979
1183.0 0.000845 934.94373 1026.83167
1197.0 0.000835 934.48688 1038.50183
1223.0 0.000818 934.04358 1051.85986
1316.0 0.000760 933.61407 1067.05737
1286.0 0.000778 933.19830 1084.16467
1412.0 0.000708 932.79639 1103.11145
1350.0 0.000741 932.40851 1123.62939
1466.0 0.000682 932.03467 1145.19995
1572.0 0.000636 931.67493 1167.02502
1595.0 0.000627 931.32947 1188.03516
1674.0 0.000597 930.99835 1206.94299
1659.0 0.000603 930.68152 1222.34729
1662.0 0.000602 930.37921 1232.88000
1653.0 0.000605 930.09137 1237.38391
1617.0 0.000618 929.81805 1235.10327
1620.0 0.000617 929.55939 1225.85803
1600.0 0.000625 929.31549 1210.15063
1469.0 0.000681 929.08624 1189.14185
1485.0 0.000673 928.87177 1164.47534
1419.0 0.000705 928.67218 1138.00940
1386.0 0.000722 928.48737 1111.55811
1281.0 0.000781 928.31750 1086.69788
1236.0 0.000809 928.16254 1064.65161
1156.0 0.000865 928.02252 1046.24182
1144.0 0.000874 927.89752 1031.90527
1141.0 0.000876 927.78748 1021.75500
1161.0 0.000861 927.69244 1015.67169
1090.0 0.000917 927.61243 1013.40662
1089.0 0.000918 927.54749 1014.67731
1104.0 0.000906 927.49750 1019.24133
1028.0 0.000973 927.46259 1026.94788
1059.0 0.000944 927.44275 1037.76221
1109.0 0.000902 927.43793 1051.76917
1137.0 0.000880 927.44806 1069.16272
1115.0 0.000897 927.47327 1090.22705
1182.0 0.000846 927.51343 1115.31274
1123.0 0.000890 927.56854 1144.81836
1176.0 0.000850 927.63861 1179.18079
1206.0 0.000829 927.72351 1218.87903
1280.0 0.000781 927.82343 1264.44727
1321.0 0.000757 927.93811 1316.47925
1353.0 0.000739 928.06763 1375.61462
1387.0 0.000721 928.21185 1442.52197
1382.0 0.000724 928.37079 1517.89404
1486.0 0.000673 928.54437 1602.44617
1605.0 0.000623 928.73260 1696.85803
1669.0 0.000599 928.93536 1801.63879
1717.0 0.000582 929.15259 1916.96008
1816.0 0.000551 929.38434 2042.51648
1921.0 0.000521 929.63031 2177.38525
2018.0 0.000496 929.89063 2319.84277
2121.0 0.000471 930.16516 2467.17212
2228.0 0.000449 930.45380 2615.56689
2265.0 0.000442 930.75647 2760.15234
2338.0 0.000428 931.07312 2895.06836
2435.0 0.000411 931.40363 3013.62964
2564.0 0.000390 931.74799 3108.64209
2498.0 0.000400 932.10596 3172.89307
2555.0 0.000391 932.47754 3199.85254
2426.0 0.000412 932.86261 3184.63428
2426.0 0.000412 933.26105 3125.14844
2431.0 0.000411 933.67273 3023.08789
2322.0 0.000431 934.09760 2884.17871
2290.0 0.000437 934.53552 2717.35864
2161.0 0.000463 934.98639 2533.13574
1950.0 0.000513 935.45001 2341.87524
1897.0 0.000527 935.92639 2152.60181
1762.0 0.000568 936.41528 1972.45239
1707.0 0.000586 936.91669 1806.57214
1557.0 0.000642 937.43030 1658.24573
1480.0 0.000676 937.95605 1529.11621
1382.0 0.000724 938.49396 1421.11816
1276.0 0.000784 939.04364 1330.13989
1265.0 0.000791 939.60510 1256.24585
1228.0 0.000814 940.17816 1197.38147
1167.0 0.000857 940.76270 1151.27832
1162.0 0.000861 941.35846 1115.66833
1150.0 0.000870 941.96545 1088.44080
1077.0 0.000929 942.58331 1067.73706
1063.0 0.000941 943.21216 1051.99768
1146.0 0.000873 943.85162 1039.96619
1035.0 0.000966 944.50153 1030.66589
1063.0 0.000941 945.16180 1023.36255
1006.0 0.000994 945.83228 1017.51776
976.0 0.001025 946.51270 1012.74658
975.0 0.001026 947.20300 1008.77802
1024.0 0.000977 947.90289 1006.43829
991.0 0.001009 948.61230 1003.58167
991.0 0.001009 949.33099 1001.11597
981.0 0.001019 950.05884 998.97571
933.0 0.001072 950.79559 997.11237
989.0 0.001011 951.54102 995.48938
991.0 0.001009 952.29510 994.07794
980.0 0.001020 953.05750 992.85449
965.0 0.001036 953.82806 991.79950
948.0 0.001055 954.60663 990.89624
973.0 0.001028 955.39301 990.13031
940.0 0.001064 956.18695 989.48920
989.0 0.001011 956.98834 988.96173
931.0 0.001074 957.79681 988.53802
977.0 0.001024 958.61237 988.20959
941.0 0.001063 959.43475 987.96838
977.0 0.001024 960.26367 987.80737
932.0 0.001073 961.09894 987.72052
950.0 0.001053 961.94043 987.70221
953.0 0.001049 962.78790 987.74719
928.0 0.001078 963.64111 987.85065
951.0 0.001052 964.49982 988.00897
941.0 0.001063 965.36389 988.21808
940.0 0.001064 966.23315 988.47455
952.0 0.001050 967.10724 988.77515
975.0 0.001026 967.98602 989.11707
978.0 0.001022 968.86932 989.49786
969.0 0.001032 969.75690 989.91486
908.0 0.001101 970.64850 990.36591
962.0 0.001040 971.54395 990.84906
901.0 0.001110 972.44287 991.36237
897.0 0.001115 973.34534 991.90417
955.0 0.001047 974.25092 992.47278
934.0 0.001071 975.15948 993.06671
931.0 0.001074 976.07062 993.68451
969.0 0.001032 976.98438 994.32495
994.0 0.001006 977.90039 994.98706
968.0 0.001033 978.81848 995.66943
999.0 0.001001 979.73828 996.37115
956.0 0.001046 980.65979 997.09131
967.0 0.001034 981.58270 997.82886
944.0 0.001059 982.50677 998.58319
942.0 0.001062 983.43164 999.35321
957.0 0.001045 984.35730 1000.13855
927.0 0.001079 985.28351 1000.93829
919.0 0.001088 986.20990 1001.75183
953.0 0.001049 987.13623 1002.57874
899.0 0.001112 988.06250 1003.41742
949.0 0.001054 988.98834 1004.26904
909.0 0.001100 989.91351 1005.13269
976.0 0.001025 990.83777 1006.00732
928.0 0.001078 991.76099 1006.89301
908.0 0.001101 992.68292 1007.78925
956.0 0.001046 993.60327 1008.69574
959.0 0.001043 994.52191 1009.61218
979.0 0.001021 995.43842 1010.53815
933.0 0.001072 996.35284 1011.47382
959.0 0.001043 997.26483 1012.41882
952.0 0.001050 998.17413 1013.37274
960.0 0.001042 999.08051 1014.33600
909.0 0.001100 999.98389 1014.85071
963.0 0.001038 1000.88397 1015.83594
918.0 0.001089 1001.78052 1016.83020
971.0 0.001030 1002.67322 1017.83356
982.0 0.001018 1003.56207 1018.84601
950.0 0.001053 1004.44672 1019.86786
969.0 0.001032 1005.32697 1020.89911
999.0 0.001001 1006.20251 1021.94012
969.0 0.001032 1007.07336 1022.99097
959.0 0.001043 1007.93915 1024.05237
963.0 0.001038 1008.79968 1025.12439
942.0 0.001062 1009.65472 1026.20764
980.0 0.001020 1010.50415 1027.30286
1004.0 0.000996 1011.34778 1028.41052
1067.0 0.000937 1012.18530 1029.53137
1068.0 0.000936 1013.01642 1030.66663
1055.0 0.000948 1013.84119 1031.81641
1044.0 0.000958 1014.65930 1032.98206
1055.0 0.000948 1015.47046 1034.16382
1069.0 0.000935 1016.27466 1035.36230
1073.0 0.000932 1017.07141 1036.57739
1056.0 0.000947 1017.86078 1037.80908
1102.0 0.000907 1018.64252 1039.05713
1093.0 0.000915 1019.41632 1040.32129
1062.0 0.000942 1020.18207 1041.60144
1093.0 0.000915 1020.93964 1042.89905
1040.0 0.000962 1021.68878 1044.21460
1108.0 0.000903 1022.42932 1045.55103
1091.0 0.000917 1023.16101 1046.91187
1036.0 0.000965 1023.88379 1048.30078
1060.0 0.000943 1024.59741 1049.72241
956.0 0.001046 1025.30164 1051.18262
1038.0 0.000963 1025.99634 1052.68665
982.0 0.001018 1026.68152 1054.53235
986.0 0.001014 1027.35669 1056.14612
956.0 0.001046 1028.02197 1057.82349
996.0 0.001004 1028.67688 1059.57068
976.0 0.001025 1029.32153 1061.39587
1018.0 0.000982 1029.95569 1063.30811
939.0 0.001065 1030.57922 1065.31897
968.0 0.001033 1031.19177 1067.44214
986.0 0.001014 1031.79333 1069.69629
1040.0 0.000962 1032.38391 1072.10474
989.0 0.001011 1032.96313 1074.69836
994.0 0.001006 1033.53076 1077.51733
1039.0 0.000962 1034.08679 1080.61389
1016.0 0.000984 1034.63123 1084.05469
977.0 0.001024 1035.16370 1087.92468
1042.0 0.000960 1035.68408 1092.33081
1000.0 0.001000 1036.19226 1097.40515
1056.0 0.000947 1036.68823 1100.88721
1112.0 0.000899 1037.17188 1107.84705
1084.0 0.000923 1037.64282 1116.05640
1131.0 0.000884 1038.10095 1125.78125
1141.0 0.000876 1038.54639 1137.32642
1138.0 0.000879 1038.97888 1151.03577
1168.0 0.000856 1039.39832 1167.29297
1188.0 0.000842 1039.80444 1186.52258
1330.0 0.000752 1040.19739 1209.18823
1277.0 0.000783 1040.57690 1235.79749
1290.0 0.000775 1040.94287 1266.90491
1404.0 0.000712 1041.29517 1303.11511
1412.0 0.000708 1041.63379 1345.08069
1520.0 0.000658 1041.95862 1393.48938
1562.0 0.000640 1042.26941 1449.03967
1567.0 0.000638 1042.56616 1512.40503
1654.0 0.000605 1042.84888 1584.17517
1668.0 0.000600 1043.11731 1664.77368
1779.0 0.000562 1043.37146 1754.35950
1887.0 0.000530 1043.61133 1852.72034
1983.0 0.000504 1043.83655 1959.16821
2055.0 0.000487 1044.04724 2072.44580
2283.0 0.000438 1044.24329 2190.67578
2345.0 0.000426 1044.42468 2311.36353
2413.0 0.000414 1044.59131 2431.47168
2689.0 0.000372 1044.74304 2547.56421
2782.0 0.000359 1044.88000 2656.02417
2793.0 0.000358 1045.00183 2753.31787
2956.0 0.0003383 1045.10864 2836.32593
3059.0 0.0003269 1045.20044 2902.74780
3041.0 0.0003288 1045.27710 2951.56470
3119.0 0.0003206 1045.33850 2983.39795
3201.0 0.0003124 1045.38464 3000.50952
3252.0 0.0003075 1045.41553 3006.28320
3110.0 0.0003215 1045.43103 3004.32251
3221.0 0.0003105 1045.43115 2997.53906
3128.0 0.0003197 1045.41602 2987.56006
3046.0 0.0003283 1045.38525 2974.55518
3032.0 0.0003298 1045.33911 2957.36182
3028.0 0.0003303 1045.27747 2933.74219
2971.0 0.0003366 1045.20032 2900.70020
2883.0 0.0003469 1045.10767 2854.95386
2901.0 0.0003447 1044.99939 2793.62256
2897.0 0.0003452 1044.87549 2715.02173
2593.0 0.000386 1044.73596 2619.28101
2476.0 0.000404 1044.58093 2508.51831
2367.0 0.000422 1044.41028 2386.47754
2393.0 0.000418 1044.22388 2257.78955
2172.0 0.000460 1044.02197 2127.17725
2062.0 0.000485 1043.80444 1998.87048
1841.0 0.000543 1043.57129 1876.30835
1817.0 0.000550 1043.32251 1762.06409
1623.0 0.000616 1043.05823 1657.88342
1539.0 0.000650 1042.77832 1564.77246
1471.0 0.000680 1042.48279 1483.09863
1355.0 0.000738 1042.17163 1412.69958
1331.0 0.000751 1041.84509 1352.99487
1195.0 0.000837 1041.50293 1303.10059
1152.0 0.000868 1041.14539 1261.94165
1124.0 0.000890 1040.77234 1228.35034
1127.0 0.000887 1040.38391 1201.15430
1100.0 0.000909 1039.98010 1179.23962
1091.0 0.000917 1039.56091 1161.59790
1136.0 0.000880 1039.12646 1147.34998
1144.0 0.000874 1038.67676 1135.75708
1128.0 0.000887 1038.21191 1126.21570
1106.0 0.000904 1037.73181 1118.24695
1143.0 0.000875 1037.23657 1111.47888
1142.0 0.000876 1036.72632 1095.07043
1159.0 0.000863 1036.20105 1092.65540
1191.0 0.000840 1035.66089 1092.37415
1153.0 0.000867 1035.10583 1094.57520
1234.0 0.000810 1034.53601 1099.68530
1271.0 0.000787 1033.95129 1108.19104
1256.0 0.000796 1033.35217 1120.62415
1234.0 0.000810 1032.73828 1137.55859
1330.0 0.000752 1032.10986 1159.62317
1411.0 0.000709 1031.46704 1187.52686
1485.0 0.000673 1030.80981 1222.09583
1545.0 0.000647 1030.13831 1264.31775
1656.0 0.000604 1029.45276 1315.37842
1760.0 0.000568 1028.75293 1376.67322
1831.0 0.000546 1028.03918 1449.75549
1932.0 0.000518 1027.31152 1536.19067
2103.0 0.000476 1026.56995 1637.28198
2206.0 0.000453 1025.81482 1753.65649
2465.0 0.000406 1025.04590 1884.73547
2600.0 0.000385 1024.26355 2029.71753
2729.0 0.000366 1023.46771 2180.92188
2928.0 0.0003415 1022.65863 2332.83008
3114.0 0.0003211 1021.83643 2476.15332
3163.0 0.0003162 1021.00104 2600.14307
3217.0 0.0003108 1020.15265 2693.91382
3350.0 0.0002985 1019.29144 2748.09985
3183.0 0.0003142 1018.41748 2756.42896
3105.0 0.0003221 1017.53094 2716.66895
2903.0 0.0003445 1016.63190 2630.64014
2753.0 0.000363 1015.72064 2503.61401
2588.0 0.000386 1014.79694 2343.76172
2415.0 0.000414 1013.86121 2161.76001
2101.0 0.000476 1012.91345 1969.95508
1858.0 0.000538 1011.95386 1780.81738
1805.0 0.000554 1010.98254 1605.17224
1626.0 0.000615 1009.99969 1450.86890
1524.0 0.000656 1009.00537 1322.22449
1383.0 0.000723 1008.00000 1220.21411
1292.0 0.000774 1006.98328 1143.17224
1235.0 0.000810 1005.95551 1087.72766
1207.0 0.000829 1004.91693 1049.72058
1157.0 0.000864 1003.86768 1024.94324
1091.0 0.000917 1002.80780 1009.63312
1049.0 0.000953 1001.73755 1000.72272
1033.0 0.000968 1000.65704 995.89374
979.0 0.001021 999.56665 993.51099
1010.0 0.000990 998.46613 992.48975
928.0 0.001078 997.35583 992.15472
1002.0 0.000998 996.23590 992.11047
999.0 0.001001 995.10651 992.14154
946.0 0.001057 993.96783 992.14038
978.0 0.001022 992.82001 992.06000
976.0 0.001025 991.66327 991.88568
951.0 0.001052 990.49768 991.61768
942.0 0.001062 989.32367 991.26343
920.0 0.001087 988.14111 990.83179
922.0 0.001085 986.95013 990.33234
958.0 0.001044 985.75110 989.77374
947.0 0.001056 984.54413 989.16412
952.0 0.001050 983.32947 988.51068
945.0 0.001058 982.10712 987.81934
952.0 0.001050 980.87744 987.09625
934.0 0.001071 979.64075 986.34644
926.0 0.001080 978.39673 985.57446
875.0 0.001143 977.14594 984.78485
930.0 0.001075 975.88837 983.98181
909.0 0.001100 974.62439 983.16962
914.0 0.001094 973.35400 982.35205
935.0 0.001070 972.07758 981.53351
940.0 0.001064 970.79517 980.71808
933.0 0.001072 969.50726 979.91077
920.0 0.001087 968.21356 979.11652
926.0 0.001080 966.91443 978.34149
963.0 0.001038 965.61017 977.59271
942.0 0.001062 964.30084 976.87872
934.0 0.001071 962.98676 976.20984
1030.0 0.000971 961.66803 975.59833
918.0 0.001089 960.34491 975.05981
946.0 0.001057 959.01752 974.61273
944.0 0.001059 957.68640 974.28027
1003.0 0.000997 956.35114 974.08936
944.0 0.001059 955.01227 974.07330
950.0 0.001053 953.66992 974.27148
948.0 0.001055 952.32434 974.73010
970.0 0.001031 950.97559 975.50336
960.0 0.001042 949.62408 976.65387
943.0 0.001060 948.26990 978.25299
1003.0 0.000997 946.91345 980.38123
949.0 0.001054 945.55450 983.12775
937.0 0.001067 944.19348 986.58972
961.0 0.001041 942.83051 990.87036
908.0 0.001101 941.46594 996.07562
999.0 0.001001 940.09985 1002.30951
1013.0 0.000987 938.73248 1009.66840
977.0 0.001024 937.36401 1018.23517
997.0 0.001003 935.99493 1028.07312
999.0 0.001001 934.62488 1039.22131
1000.0 0.001000 933.25433 1051.69189
976.0 0.001025 931.88348 1065.46252
990.0 0.001010 930.51251 1080.46204
994.0 0.001006 929.14166 1096.55090
1026.0 0.000975 927.77112 1113.50159
955.0 0.001047 926.40106 1130.98608
986.0 0.001014 925.03168 1148.58472
1067.0 0.000937 923.66351 1165.80383
1060.0 0.000943 922.29608 1182.09705
1065.0 0.000939 920.92999 1196.87415
1089.0 0.000918 919.56531 1209.49841
1046.0 0.000956 918.20233 1221.39648
1009.0 0.000991 916.84125 1227.70898
1026.0 0.000975 915.48218 1229.92114
1039.0 0.000962 914.12537 1227.60657
1035.0 0.000966 912.77130 1220.59998
1033.0 0.000968 911.41962 1209.05603
1043.0 0.000959 910.07074 1193.45984
933.0 0.001072 908.72491 1174.57166
1008.0 0.000992 907.38232 1153.31567
1001.0 0.000999 906.04309 1130.65247
1000.0 0.001000 904.70752 1107.47119
1013.0 0.000987 903.37567 1084.52673
944.0 0.001059 902.04810 1062.41675
923.0 0.001083 900.72443 1041.58289
951.0 0.001052 899.40509 1022.32788
923.0 0.001083 898.09033 1004.83276
905.0 0.001105 896.78027 989.17639
952.0 0.001050 895.47510 975.35339
851.0 0.001175 894.17505 963.29303
883.0 0.001133 892.88031 952.87500
925.0 0.001081 891.59100 943.94611
903.0 0.001107 890.30756 936.33575
915.0 0.001093 889.02966 929.86621
898.0 0.001114 887.75787 924.36469
906.0 0.001104 886.49219 919.66962
912.0 0.001096 885.23285 915.63556
916.0 0.001092 883.98004 912.13593
941.0 0.001063 882.73395 909.06372
915.0 0.001093 881.49475 906.33069
869.0 0.001151 880.26282 903.86591
897.0 0.001115 879.03784 901.61237
892.0 0.001121 877.82025 899.52698
945.0 0.001058 876.61029 897.57623
922.0 0.001085 875.40796 895.73499
883.0 0.001133 874.21356 893.98395
911.0 0.001098 873.02722 892.30933
943.0 0.001060 871.84906 890.70001
921.0 0.001086 870.67957 889.14850
936.0 0.001068 869.51837 887.64783
904.0 0.001106 868.36584 886.19354
888.0 0.001126 867.22217 884.78168
846.0 0.001182 866.08759 883.40918
923.0 0.001083 864.96204 882.07330
944.0 0.001059 863.84589 880.77307
920.0 0.001087 862.73920 879.50470
930.0 0.001075 861.64209 878.26746
909.0 0.001100 860.55505 877.06018
917.0 0.001091 859.47760 875.88110
930.0 0.001075 858.41028 874.72980
911.0 0.001098 857.35309 873.60492
893.0 0.001120 856.30634 872.50598
908.0 0.001101 855.27002 871.43213
873.0 0.001145 854.24432 870.38275
932.0 0.001073 853.22937 869.35742
919.0 0.001088 852.22552 868.35577
936.0 0.001068 851.23254 867.37714
887.0 0.001127 850.25067 866.42126
892.0 0.001121 849.28009 865.48804
863.0 0.001159 848.32098 864.57697
939.0 0.001065 847.37335 863.68823
910.0 0.001099 846.43744 862.82129
928.0 0.001078 845.51324 861.97638
935.0 0.001070 844.60120 861.15326
928.0 0.001078 843.70099 860.35193
926.0 0.001080 842.81293 859.57227
863.0 0.001159 841.93713 858.81451
922.0 0.001085 841.07367 858.07849
919.0 0.001088 840.22272 857.36444
916.0 0.001092 839.38440 856.67224
872.0 0.001147 838.55872 856.00226
896.0 0.001116 837.74585 855.35455
898.0 0.001114 836.94611 854.72931
906.0 0.001104 836.15912 854.12659
909.0 0.001100 835.38531 853.54663
903.0 0.001107 834.62476 852.98969
930.0 0.001075 833.87744 852.45599
913.0 0.001095 833.14349 851.94574
916.0 0.001092 832.42310 851.45947
880.0 0.001136 831.71625 850.99701
940.0 0.001064 831.02319 850.55927
950.0 0.001053 830.34381 850.14618
891.0 0.001122 829.67816 849.75824
957.0 0.001045 829.02655 849.39563
893.0 0.001120 828.38885 849.05908
917.0 0.001091 827.76520 848.74884
916.0 0.001092 827.15576 848.46552
908.0 0.001101 826.56055 848.20947
909.0 0.001100 825.97968 847.98126
852.0 0.001174 825.41309 847.78156
927.0 0.001079 824.86090 847.61053
940.0 0.001064 824.32324 847.46918
959.0 0.001043 823.80011 847.35809
927.0 0.001079 823.29156 847.27789
919.0 0.001088 822.79773 847.22931
894.0 0.001119 822.31860 847.21301
996.0 0.001004 821.85431 847.23004
904.0 0.001106 821.40485 847.28119
872.0 0.001147 820.97021 847.36731
961.0 0.001041 820.55054 848.33044
878.0 0.001139 820.14581 848.49579
902.0 0.001109 819.75610 848.69946
942.0 0.001062 819.38147 848.94250
981.0 0.001019 819.02191 848.11743
917.0 0.001091 818.67749 848.45203
1017.0 0.000983 818.34833 848.82990
940.0 0.001064 818.03424 849.25238
940.0 0.001064 817.73547 849.72131
991.0 0.001009 817.45190 850.23834
947.0 0.001056 817.18365 850.80530
953.0 0.001049 816.93066 851.42419
978.0 0.001022 816.69305 852.09735
960.0 0.001042 816.47076 852.82672
959.0 0.001043 816.26385 853.61523
918.0 0.001089 816.07239 854.46552
908.0 0.001101 815.89624 855.38007
914.0 0.001094 815.73553 856.36230
905.0 0.001105 815.59021 857.41559
867.0 0.001153 815.46033 858.54358
939.0 0.001065 815.34589 859.75037
935.0 0.001070 815.24683 861.04010
946.0 0.001057 815.16327 862.41785
928.0 0.001078 815.09509 863.88818
899.0 0.001112 815.04242 865.45758
908.0 0.001101 815.00513 867.13171
959.0 0.001043 814.98322 868.91766
950.0 0.001053 814.97675 870.82300
924.0 0.001082 814.98560 872.85645
960.0 0.001042 815.00989 875.02765
871.0 0.001148 815.04956 877.34753
930.0 0.001075 815.10449 879.82843
976.0 0.001025 815.17480 882.48505
887.0 0.001127 815.26044 885.33435
909.0 0.001100 815.36133 888.39618
936.0 0.001068 815.47748 891.69452
923.0 0.001083 815.60883 895.25824
937.0 0.001067 815.75537 899.12207
937.0 0.001067 815.91711 903.32855
970.0 0.001031 816.09393 907.92926
903.0 0.001107 816.28589 912.98816
898.0 0.001114 816.49286 918.58258
900.0 0.001111 816.71490 924.80743
930.0 0.001075 816.95184 931.77753
927.0 0.001079 817.20374 939.63232
926.0 0.001080 817.47058 948.53845
951.0 0.001052 817.75220 958.69464
959.0 0.001043 818.04865 970.33557
983.0 0.001017 818.35974 983.73560
983.0 0.001017 818.68555 999.21252
1012.0 0.000988 819.02600 1017.12946
1035.0 0.000966 819.38104 1037.89661
1059.0 0.000944 819.75061 1061.97095
1097.0 0.000912 820.13458 1089.85242
1092.0 0.000916 820.53296 1122.07825
1094.0 0.000914 820.94568 1159.21094
1163.0 0.000860 821.37262 1201.82275
1224.0 0.000817 821.81378 1250.47266
1181.0 0.000847 822.26904 1305.67529
1215.0 0.000823 822.73840 1367.86389
1262.0 0.000792 823.22174 1437.39038
1355.0 0.000738 823.71899 1514.30212
1391.0 0.000719 824.23004 1598.56116
1490.0 0.000671 824.75488 1689.84216
1498.0 0.000668 825.29327 1787.56177
1566.0 0.000639 825.84540 1890.88293
1692.0 0.000591 826.41095 1998.72107
1761.0 0.000568 826.98999 2109.72607
1877.0 0.000533 827.58240 2222.23022
1909.0 0.000524 828.18805 2334.16553
2006.0 0.000499 828.80682 2442.98975
2053.0 0.000487 829.43872 2545.68042
2155.0 0.000464 830.08356 2638.83081
2177.0 0.000459 830.74115 2718.85669
2147.0 0.000466 831.41174 2782.25879
2232.0 0.000448 832.09503 2825.88940
2283.0 0.000438 832.79089 2847.20825
2374.0 0.000421 833.49921 2844.52783
2288.0 0.000437 834.22003 2817.28711
2349.0 0.000426 834.95306 2766.28125
2370.0 0.000422 835.69836 2693.73779
2268.0 0.000441 836.45563 2603.13184
2202.0 0.000454 837.22498 2498.76172
2167.0 0.000461 838.00623 2385.21729
2040.0 0.000490 838.79926 2266.89819
1942.0 0.000515 839.60400 2147.69214
1901.0 0.000526 840.42023 2030.81604
1840.0 0.000543 841.24799 1918.79065
1723.0 0.000580 842.08698 1813.48792
1598.0 0.000626 842.93707 1716.20703
1553.0 0.000644 843.79846 1627.75952
1471.0 0.000680 844.67078 1548.54675
1382.0 0.000724 845.55402 1478.63306
1331.0 0.000751 846.44800 1417.81311
1323.0 0.000756 847.35260 1365.67773
1318.0 0.000759 848.26770 1321.67590
1211.0 0.000826 849.19324 1285.17578
1199.0 0.000834 850.12897 1255.51917
1197.0 0.000835 851.07471 1232.07324
1178.0 0.000849 852.03064 1214.27356
1126.0 0.000888 852.99646 1201.51025
1133.0 0.000883 853.97205 1193.74414
1186.0 0.000843 854.95721 1190.62781
1210.0 0.000826 855.95197 1192.10291
1175.0 0.000851 856.95605 1198.24500
1249.0 0.000801 857.96942 1209.25122
1236.0 0.000809 858.99164 1225.42407
1261.0 0.000793 860.02307 1247.15466
1348.0 0.000742 861.06342 1278.24219
1371.0 0.000729 862.11243 1312.53870
1432.0 0.000698 863.17004 1353.86902
1533.0 0.000652 864.23608 1402.73425
1657.0 0.000604 865.31049 1459.58032
1640.0 0.000610 866.39301 1524.75378
1743.0 0.000574 867.48340 1598.45203
1818.0 0.000550 868.58185 1680.67114
1910.0 0.000524 869.68811 1771.16028
2093.0 0.000478 870.80194 1869.38855
2163.0 0.000462 871.92334 1974.53296
2323.0 0.000430 873.05206 2085.47949
2506.0 0.000399 874.18799 2200.82471
2597.0 0.000385 875.33093 2318.85596
2608.0 0.000383 876.48083 2437.49341
2682.0 0.000373 877.63733 2554.21484
2780.0 0.000360 878.80060 2666.01147
2820.0 0.000355 879.97046 2769.41382
3004.0 0.0003329 881.14661 2860.64380
2976.0 0.0003360 882.32898 2935.85645
3021.0 0.0003310 883.51740 2991.43335
3004.0 0.0003329 884.71179 3024.27881
2905.0 0.0003442 885.91193 3032.09497
2945.0 0.0003396 887.11743 3013.67017
3006.0 0.0003327 888.32867 2969.14478
2965.0 0.0003373 889.54529 2900.16577
2896.0 0.0003453 890.76703 2809.81519
2842.0 0.000352 891.99390 2702.26611
2785.0 0.000359 893.22559 2582.26074
2718.0 0.000368 894.46210 2454.57031
2736.0 0.000365 895.70319 2323.57617
2428.0 0.000412 896.94849 2193.03076
2325.0 0.000430 898.19836 2065.96655
2189.0 0.000457 899.45239 1953.01147
2023.0 0.000494 900.71045 1839.41785
2007.0 0.000498 901.97241 1734.48145
1885.0 0.000531 903.23804 1638.87561
1718.0 0.000582 904.50726 1553.21265
1644.0 0.000608 905.77997 1476.78259
1490.0 0.000671 907.05591 1409.61060
1473.0 0.000679 908.33472 1351.18921
1300.0 0.000769 909.61682 1300.86853
1315.0 0.000760 910.90173 1257.90588
1197.0 0.000835 912.18939 1221.51196
1228.0 0.000814 913.47955 1190.88953
1162.0 0.000861 914.77216 1165.40039
1082.0 0.000924 916.06696 1144.04626
1104.0 0.000906 917.36395 1126.29724
1085.0 0.000922 918.66260 1111.56079
1040.0 0.000962 919.96338 1099.32007
1031.0 0.000970 921.26575 1089.13208
1006.0 0.000994 922.56976 1080.62549
1021.0 0.000979 923.87506 1073.49268
976.0 0.001025 925.18164 1067.48291
1054.0 0.000949 926.48932 1062.39429
1050.0 0.000952 927.79797 1058.06555
971.0 0.001030 929.10718 1054.36877
942.0 0.001062 930.41730 1051.20386
942.0 0.001062 931.72791 1048.49109
939.0 0.001065 933.03894 1046.16846
965.0 0.001036 934.35022 1044.18591
977.0 0.001024 935.66156 1042.50488
1005.0 0.000995 936.97290 1041.09265
995.0 0.001005 938.28406 1039.92334
956.0 0.001046 939.59485 1038.97595
934.0 0.001071 940.90497 1038.23206
929.0 0.001076 942.21472 1037.67651
1017.0 0.000983 943.52374 1037.29651
983.0 0.001017 944.83185 1037.08008
954.0 0.001048 946.13904 1037.01770
961.0 0.001041 947.44501 1037.10046
987.0 0.001013 948.74969 1037.32104
1017.0 0.000983 950.05298 1037.67236
925.0 0.001081 951.35443 1038.14868
944.0 0.001059 952.65448 1038.74548
984.0 0.001016 953.95270 1039.45776
992.0 0.001008 955.24896 1040.28186
1012.0 0.000988 956.54309 1041.21497
993.0 0.001007 957.83508 1042.25403
986.0 0.001014 959.12469 1043.39734
996.0 0.001004 960.41180 1044.64294
1012.0 0.000988 961.69611 1045.98987
984.0 0.001016 962.97784 1047.43762
936.0 0.001068 964.25684 1048.98608
931.0 0.001074 965.53271 1050.63574
961.0 0.001041 966.80554 1052.38672
969.0 0.001032 968.07513 1054.24121
1019.0 0.000981 969.34137 1056.20020
1015.0 0.000985 970.60413 1058.26636
1030.0 0.000971 971.86328 1060.44226
1015.0 0.000985 973.11841 1062.73120
1020.0 0.000980 974.37000 1065.13745
1073.0 0.000932 975.61761 1067.66541
1069.0 0.000935 976.86108 1070.32019
1086.0 0.000921 978.10040 1073.10779
1042.0 0.000960 979.33539 1076.03455
1111.0 0.000900 980.56598 1079.10876
1067.0 0.000937 981.79193 1082.33850
1041.0 0.000961 983.01306 1085.73340
1092.0 0.000916 984.22968 1089.30457
1104.0 0.000906 985.44135 1093.06421
1146.0 0.000873 986.64801 1097.04651
1084.0 0.000923 987.84961 1101.22766
1184.0 0.000845 989.04596 1105.64551
1073.0 0.000932 990.23700 1110.32300
1127.0 0.000887 991.42267 1115.28589
1201.0 0.000833 992.60248 1120.56677
1092.0 0.000916 993.77692 1126.20703
1135.0 0.000881 994.94568 1132.25940
1099.0 0.000910 996.10852 1138.79272
1128.0 0.000887 997.26550 1145.89856
1153.0 0.000867 998.41638 1153.70142
1147.0 0.000872 999.56116 1164.17786
1123.0 0.000890 1000.69965 1173.96814
1140.0 0.000877 1001.83185 1185.15625
1107.0 0.000903 1002.95740 1198.15149
1208.0 0.000828 1004.07666 1213.49792
1192.0 0.000839 1005.18927 1231.91016
1215.0 0.000823 1006.29523 1254.31409
1309.0 0.000764 1007.39435 1281.89417
1288.0 0.000776 1008.48663 1316.14355
1344.0 0.000744 1009.57190 1358.91418
1418.0 0.000705 1010.65015 1412.46777
1455.0 0.000687 1011.72101 1479.51538
1555.0 0.000643 1012.78485 1563.24634
1663.0 0.000601 1013.84143 1667.33081
1798.0 0.000556 1014.89063 1795.89404
1872.0 0.000534 1015.93231 1953.43958
2053.0 0.000487 1016.96649 2144.71704
2287.0 0.000437 1017.99304 2374.51978
2587.0 0.000387 1019.01184 2647.39771
2895.0 0.0003454 1020.02271 2967.29834
3234.0 0.0003092 1021.02588 3337.12891
3532.0 0.0002831 1022.02118 3758.27148
4079.0 0.0002452 1023.00848 4230.07666
4464.0 0.0002240 1023.98773 4749.37598
5004.0 0.0001998 1024.95886 5310.07275
5541.0 0.0001805 1025.92175 5902.85889
6210.0 0.0001610 1026.87634 6515.11328
6947.0 0.0001439 1027.82263 7131.02588
7625.0 0.0001311 1028.76038 7731.97803
8260.0 0.0001211 1029.68982 8297.18750
8845.0 0.0001131 1030.61072 8804.61719
9210.0 0.0001086 1031.52319 9232.15234
9703.0 0.0001031 1032.42688 9559.03711
10036.0 0.0000996 1033.32190 9767.56445
9972.0 0.0001003 1034.20825 9845.00781
9676.0 0.0001033 1035.08569 9785.46973
9679.0 0.0001033 1035.95422 9591.27344
9354.0 0.0001069 1036.81396 9273.20703
8583.0 0.0001165 1037.66479 8849.34277
8037.0 0.0001244 1038.50659 8342.62793
7477.0 0.0001337 1039.33936 7778.04590
6792.0 0.0001472 1040.16296 7180.11377
6102.0 0.0001639 1040.97754 6571.14502
5403.0 0.0001851 1041.78284 5970.28076
4861.0 0.0002057 1042.57874 5393.10840
4285.0 0.0002334 1043.36560 4851.62305
3927.0 0.0002546 1044.14319 4354.37744
3492.0 0.0002864 1044.91138 3906.71973
3183.0 0.0003142 1045.67017 3511.10645
2851.0 0.000351 1046.41956 3167.49438
2636.0 0.000379 1047.15955 2873.82104
2458.0 0.000407 1047.89001 2626.55151
2217.0 0.000451 1048.61108 2421.23999
2102.0 0.000476 1049.32227 2253.05396
2128.0 0.000470 1050.02417 2117.21265
1974.0 0.000507 1050.71643 2009.31189
1779.0 0.000562 1051.39905 1925.54004
1752.0 0.000571 1052.07202 1862.78552
1616.0 0.000619 1052.73535 1818.66699
1689.0 0.000592 1053.38904 1791.50037
1717.0 0.000582 1054.03296 1780.23425
1711.0 0.000584 1054.66699 1784.35803
1717.0 0.000582 1055.29138 1803.80688
1794.0 0.000557 1055.90613 1838.85828
1787.0 0.000560 1056.51099 1890.02820
1954.0 0.000512 1057.10608 1957.96753
2072.0 0.000483 1057.69128 2043.34851
2115.0 0.000473 1058.26672 2146.74829
2282.0 0.000438 1058.83240 2268.51904
2322.0 0.000431 1059.38806 2408.65405
2532.0 0.000395 1059.93396 2566.66211
2684.0 0.000373 1060.47009 2741.44946
3070.0 0.0003257 1060.99622 2931.23901
3187.0 0.0003138 1061.51257 3133.53491
3313.0 0.0003018 1062.01904 3345.11865
3367.0 0.0002970 1062.51575 3562.05640
3664.0 0.0002729 1063.00244 3779.68408
3870.0 0.0002584 1063.47937 3972.31567
4060.0 0.0002463 1063.94617 4173.65430
4308.0 0.0002321 1064.40344 4357.62646
4372.0 0.0002287 1064.85071 4517.26416
4573.0 0.0002187 1065.28809 4645.78418
4670.0 0.0002141 1065.71570 4737.18994
4888.0 0.0002046 1066.13342 4786.88135
4859.0 0.0002058 1066.54138 4790.17725
4940.0 0.0002024 1066.93958 4751.06299
4957.0 0.0002017 1067.32776 4670.21973
4793.0 0.0002086 1067.70630 4553.48828
5036.0 0.0001986 1068.07507 4412.20020
4889.0 0.0002045 1068.43408 4249.81592
4864.0 0.0002056 1068.78333 4080.27344
4798.0 0.0002084 1069.12280 3913.99780
4768.0 0.0002097 1069.45264 3760.41260
4750.0 0.0002105 1069.77271 3627.40820
4766.0 0.0002098 1070.08313 3520.96997
4805.0 0.0002081 1070.38391 3444.92480
4794.0 0.0002086 1070.67517 3400.78882
4920.0 0.0002033 1070.95679 3387.75195
4883.0 0.0002048 1071.22876 3402.85156
5211.0 0.0001919 1071.49133 3441.36523
5349.0 0.0001870 1071.74426 3497.43921
5222.0 0.0001915 1071.98767 3564.86938
5357.0 0.0001867 1072.22180 3637.86890
5457.0 0.0001833 1072.44629 3711.58228
5399.0 0.0001852 1072.66150 3782.12842
5402.0 0.0001851 1072.86731 3846.22290
5397.0 0.0001853 1073.06384 3900.78198
5364.0 0.0001864 1073.25110 3942.94751
5286.0 0.0001892 1073.42908 3970.46655
5265.0 0.0001899 1073.59778 3981.94482
5370.0 0.0001862 1073.75732 3976.63281
5092.0 0.0001964 1073.90771 3953.94092
4956.0 0.0002018 1074.04907 3913.02417
4949.0 0.0002021 1074.18127 3852.70557
4731.0 0.0002114 1074.30444 3771.78784
4594.0 0.0002177 1074.41870 3669.63086
4326.0 0.0002312 1074.52405 3546.76953
4121.0 0.0002427 1074.62048 3405.33911
3843.0 0.0002602 1074.70801 3249.14429
3582.0 0.0002792 1074.78674 3083.38940
3389.0 0.0002951 1074.85669 2914.21558
3165.0 0.0003160 1074.91809 2748.18994
3132.0 0.0003193 1074.97070 2591.85474
2812.0 0.000356 1075.01465 2451.35913
2724.0 0.000367 1075.05017 2332.16113
2530.0 0.000395 1075.07715 2238.80127
2537.0 0.000394 1075.09570 2174.73584
2365.0 0.000423 1075.10571 2142.22217
2416.0 0.000414 1075.10754 2142.26001
2421.0 0.000413 1075.10095 2174.55981
2432.0 0.000411 1075.08618 2237.54492
2432.0 0.000411 1075.06323 2328.37036
2657.0 0.000376 1075.03210 2442.96582
2792.0 0.000358 1074.99304 2576.11011
2756.0 0.000363 1074.94580 2721.54932
2931.0 0.0003412 1074.89075 2872.26343
3123.0 0.0003202 1074.82776 3020.38232
3310.0 0.0003021 1074.75684 3158.46313
3400.0 0.0002941 1074.67822 3275.71631
3499.0 0.0002858 1074.59192 3369.50000
3568.0 0.0002803 1074.49792 3431.54248
3500.0 0.0002857 1074.39636 3457.21460
3428.0 0.0002917 1074.28723 3443.85986
3359.0 0.0002977 1074.17065 3391.10376
3298.0 0.0003032 1074.04675 3300.95776
3104.0 0.0003222 1073.91541 3177.65161
2864.0 0.0003492 1073.77686 3027.19678
2785.0 0.000359 1073.63110 2856.76514
2542.0 0.000393 1073.47827 2674.01855
2368.0 0.000422 1073.31824 2486.49390
2170.0 0.000461 1073.15125 2301.09717
2052.0 0.000487 1072.97742 2123.72778
1907.0 0.000524 1072.79663 1959.04028
1709.0 0.000585 1072.60913 1810.33459
1712.0 0.000584 1072.41479 1679.56738
1511.0 0.000662 1072.21387 1567.47180
1520.0 0.000658 1072.00647 1473.74792
1408.0 0.000710 1071.79236 1397.29993
1307.0 0.000765 1071.57190 1336.48999
1242.0 0.000805 1071.34509 1289.37354
1263.0 0.000792 1071.11194 1253.90662
1230.0 0.000813 1070.87268 1228.10669
1196.0 0.000836 1070.62720 1210.16492
1191.0 0.000840 1070.37549 1198.51379
1176.0 0.000850 1070.11792 1191.85535
1193.0 0.000838 1069.85437 1189.15894
1150.0 0.000870 1069.58508 1189.63879
1186.0 0.000843 1069.30981 1192.72083
1152.0 0.000868 1069.02893 1198.00122
1153.0 0.000867 1068.74255 1205.20581
1203.0 0.000831 1068.45044 1214.15405
1290.0 0.000775 1068.15283 1224.72449
1271.0 0.000787 1067.84985 1236.82642
1250.0 0.000800 1067.54163 1250.37524
1255.0 0.000797 1067.22803 1265.27319
1284.0 0.000779 1066.90930 1281.39246
1336.0 0.000749 1066.58545 1298.56213
1318.0 0.000759 1066.25659 1316.56213
1360.0 0.000735 1065.92297 1335.11792
1380.0 0.000725 1065.58423 1353.90491
1389.0 0.000720 1065.24072 1372.55676
1405.0 0.000712 1064.89258 1390.67700
1463.0 0.000684 1064.53979 1407.84778
1466.0 0.000682 1064.18237 1423.63513
1456.0 0.000687 1063.82056 1437.58850
1501.0 0.000666 1063.45422 1449.23767
1513.0 0.000661 1063.08374 1458.10315
1493.0 0.000670 1062.70886 1463.72241
1584.0 0.000631 1062.32983 1465.70239
1568.0 0.000638 1061.94666 1463.78552
1514.0 0.000661 1061.55957 1457.90784
1512.0 0.000661 1061.16846 1448.23340
1487.0 0.000672 1060.77356 1435.14624
1536.0 0.000651 1060.37488 1419.20056
1506.0 0.000664 1059.97253 1401.05115
1555.0 0.000643 1059.56653 1381.38000
1476.0 0.000678 1059.15686 1360.83936
1485.0 0.000673 1058.74390 1340.01318
1457.0 0.000686 1058.32739 1319.39978
1408.0 0.000710 1057.90759 1299.40869
1418.0 0.000705 1057.48462 1280.85681
1381.0 0.000724 1057.05847 1263.01685
1386.0 0.000722 1056.62927 1246.55676
1353.0 0.000739 1056.19714 1231.60168
1354.0 0.000739 1055.76196 1218.22205
1291.0 0.000775 1055.32385 1206.44653
1260.0 0.000794 1054.88318 1196.26575
1240.0 0.000806 1054.43970 1187.63831
1183.0 0.000845 1053.99353 1180.49939
1255.0 0.000797 1053.54492 1174.76624
1249.0 0.000801 1053.09375 1170.34277
1194.0 0.000838 1052.64038 1167.12610
1235.0 0.000810 1052.18457 1165.01038
1133.0 0.000883 1051.72644 1163.88867
1167.0 0.000857 1051.26624 1163.65503
1186.0 0.000843 1050.80396 1164.20789
1174.0 0.000852 1050.33960 1165.45129
1151.0 0.000869 1049.87341 1167.29834
1146.0 0.000873 1049.40527 1169.67554
1116.0 0.000896 1048.93542 1172.52173
1126.0 0.000888 1048.46375 1175.78699
1091.0 0.000917 1047.99048 1179.42859
1108.0 0.000903 1047.51563 1183.40527
1082.0 0.000924 1047.03931 1187.67200
1104.0 0.000906 1046.56152 1192.17444
1066.0 0.000938 1046.08240 1196.84973
1098.0 0.000911 1045.60205 1201.62659
1144.0 0.000874 1045.12036 1206.42737
1086.0 0.000921 1044.63770 1211.16956
1109.0 0.000902 1044.15393 1215.76929
1111.0 0.000900 1043.66907 1220.14160
1112.0 0.000899 1043.18335 1224.20154
1039.0 0.000962 1042.69666 1227.87134
964.0 0.001037 1042.20935 1231.08630
1039.0 0.000962 1041.72119 1233.80615
1078.0 0.000928 1041.23242 1236.03027
1074.0 0.000931 1040.74316 1237.80481
1061.0 0.000943 1040.25330 1239.22400
1049.0 0.000953 1039.76294 1240.42224
1056.0 0.000947 1039.27222 1241.55579
1069.0 0.000935 1038.78125 1243.62317
1100.0 0.000909 1038.28992 1245.06885
1122.0 0.000891 1037.79846 1246.81372
1109.0 0.000902 1037.30688 1248.88232
1133.0 0.000883 1036.81531 1251.23279
1111.0 0.000900 1036.32361 1253.75793
1181.0 0.000847 1035.83203 1256.28943
1191.0 0.000840 1035.34058 1258.60559
1251.0 0.000799 1034.84937 1260.44373
1218.0 0.000821 1034.35828 1261.51794
1169.0 0.000855 1033.86768 1261.53528
1185.0 0.000844 1033.37732 1260.22034
1256.0 0.000796 1032.88745 1257.33801
1186.0 0.000843 1032.39807 1252.72095
1245.0 0.000803 1031.90930 1246.29724
1262.0 0.000792 1031.42102 1238.10645
1295.0 0.000772 1030.93347 1228.30347
1299.0 0.000770 1030.44653 1217.14001
1251.0 0.000799 1029.96057 1204.93677
1234.0 0.000810 1029.47534 1192.04529
1279.0 0.000782 1028.99097 1178.81641
1226.0 0.000816 1028.50769 1165.57507
1188.0 0.000842 1028.02527 1152.60718
1204.0 0.000831 1027.54395 1140.15063
1155.0 0.000866 1027.06372 1128.39197
1132.0 0.000883 1026.58459 1117.47107
1116.0 0.000896 1026.10681 1107.47766
1153.0 0.000867 1025.63013 1098.46021
1110.0 0.000901 1025.15491 1090.42773
1087.0 0.000920 1024.68103 1083.35791
1092.0 0.000916 1024.20850 1077.20215
1060.0 0.000943 1023.73743 1071.89307
1004.0 0.000996 1023.26788 1067.35107
1031.0 0.000970 1022.79987 1063.48950
990.0 0.001010 1022.33350 1060.22058
995.0 0.001005 1021.86871 1057.45911
982.0 0.001018 1021.40564 1055.12598
1023.0 0.000978 1020.94427 1053.14966
1024.0 0.000977 1020.48480 1051.46704
986.0 0.001014 1020.02710 1050.02441
956.0 0.001046 1019.57117 1048.77710
951.0 0.001052 1019.11725 1047.68860
975.0 0.001026 1018.66522 1046.72974
1008.0 0.000992 1018.21515 1045.87793
959.0 0.001043 1017.76715 1045.11536
1011.0 0.000989 1017.32123 1044.42944
982.0 0.001018 1016.87744 1043.81091
983.0 0.001017 1016.43573 1043.25281
968.0 0.001033 1015.99615 1042.75061
921.0 0.001086 1015.55884 1042.30212
969.0 0.001032 1015.12378 1041.90674
955.0 0.001047 1014.69098 1041.56506
986.0 0.001014 1014.26056 1041.27844
1002.0 0.000998 1013.83240 1041.05066
968.0 0.001033 1013.40674 1040.88684
973.0 0.001028 1012.98340 1040.79382
952.0 0.001050 1012.56256 1040.78052
938.0 0.001066 1012.14410 1040.85938
943.0 0.001060 1011.72821 1041.04565
925.0 0.001081 1011.31488 1041.35925
942.0 0.001062 1010.90405 1041.82532
901.0 0.001110 1010.49585 1042.47498
948.0 0.001055 1010.09027 1043.34668
942.0 0.001062 1009.68738 1044.48767
945.0 0.001058 1009.28711 1045.95459
999.0 0.001001 1008.88953 1047.81470
951.0 0.001052 1008.49463 1045.35120
1040.0 0.000962 1008.10254 1048.28711
949.0 0.001054 1007.71313 1051.88940
997.0 0.001003 1007.32660 1056.27454
1020.0 0.000980 1006.94281 1061.56799
1025.0 0.000976 1006.56195 1067.90405
976.0 0.001025 1006.18384 1075.42212
993.0 0.001007 1005.80859 1084.26111
946.0 0.001057 1005.43628 1094.55469
940.0 0.001064 1005.06677 1106.42297
1039.0 0.000962 1004.70026 1119.96497
1029.0 0.000972 1004.33667 1135.24780
1014.0 0.000986 1003.97601 1152.29688
1002.0 0.000998 1003.61841 1171.08521
1065.0 0.000939 1003.26373 1191.52307
1131.0 0.000884 1002.91199 1213.44885
1093.0 0.000915 1002.56329 1236.62415
1089.0 0.000918 1002.21759 1260.72974
1092.0 0.000916 1001.87494 1285.36682
1102.0 0.000907 1001.53528 1310.06165
1143.0 0.000875 1001.19873 1334.27039
1108.0 0.000903 1000.86517 1357.38684
1205.0 0.000830 1000.53479 1378.75232
1200.0 0.000833 1000.20740 1397.67249
1171.0 0.000854 999.88306 1413.44800
1181.0 0.000847 999.56183 1425.41589
1262.0 0.000792 999.24371 1433.00269
1206.0 0.000829 998.92871 1435.78210
1263.0 0.000792 998.61676 1433.52686
1286.0 0.000778 998.30792 1426.24719
1241.0 0.000806 998.00226 1414.20422
1231.0 0.000812 997.69965 1397.89160
1237.0 0.000808 997.40015 1377.98401
1245.0 0.000803 997.10376 1355.26636
1231.0 0.000812 996.81049 1330.69055
1274.0 0.000785 996.52032 1304.78589
1275.0 0.000784 996.23328 1278.40540
1259.0 0.000794 995.94934 1252.17761
1236.0 0.000809 995.66858 1226.62732
1209.0 0.000827 995.39087 1202.17786
1219.0 0.000820 995.11621 1179.62720
1149.0 0.000870 994.84473 1158.27014
1181.0 0.000847 994.57629 1138.71960
1129.0 0.000886 994.31091 1121.05115
1103.0 0.000907 994.04865 1105.27649
1104.0 0.000906 993.78949 1091.35266
1139.0 0.000878 993.53333 1079.19409
1102.0 0.000907 993.28033 1068.68420
1050.0 0.000952 993.03033 1059.68262
1031.0 0.000970 992.78333 1052.03833
1005.0 0.000995 992.53943 1045.59387
1018.0 0.000982 992.29852 1040.19543
952.0 0.001050 992.06061 1035.69482
981.0 0.001019 991.82568 1031.95679
959.0 0.001043 991.59375 1028.85779
1051.0 0.000951 991.36487 1026.28955
992.0 0.001008 991.13892 1024.15820
947.0 0.001056 990.91589 1022.38458
994.0 0.001006 990.69580 1020.90314
960.0 0.001042 990.47858 1019.66327
990.0 0.001010 990.26434 1018.61359
1003.0 0.000997 990.05298 1017.72314
950.0 0.001053 989.84448 1016.96472
960.0 0.001042 989.63885 1016.31708
1000.0 0.001000 989.43604 1015.76434
930.0 0.001075 989.23602 1015.29352
955.0 0.001047 989.03888 1014.89569
965.0 0.001036 988.84448 1014.56366
997.0 0.001003 988.65283 1014.29230
934.0 0.001071 988.46393 1014.07813
930.0 0.001075 988.27777 1013.91864
935.0 0.001070 988.09430 1013.77930
1012.0 0.000988 987.91357 1013.72620
990.0 0.001010 987.73541 1013.72791
942.0 0.001062 987.55994 1013.78595
977.0 0.001024 987.38708 1013.90302
969.0 0.001032 987.21680 1014.08307
966.0 0.001035 987.04913 1014.33093
972.0 0.001029 986.88397 1014.65338
981.0 0.001019 986.72131 1015.05768
964.0 0.001037 986.56122 1015.55371
977.0 0.001024 986.40356 1014.75598
974.0 0.001027 986.24829 1015.41406
973.0 0.001028 986.09552 1016.22314
952.0 0.001050 985.94513 1017.21411
945.0 0.001058 985.79706 1018.42560
950.0 0.001053 985.65137 1020.06244
971.0 0.001030 985.50800 1021.86871
999.0 0.001001 985.36688 1024.07153
1043.0 0.000959 985.22803 1026.75562
991.0 0.001009 985.09143 1030.02063
981.0 0.001019 984.95697 1033.98181
1039.0 0.000962 984.82477 1038.77014
1021.0 0.000979 984.69464 1044.53064
1017.0 0.000983 984.56665 1051.41687
1112.0 0.000899 984.44073 1059.58643
1053.0 0.000950 984.31683 1069.19177
1072.0 0.000933 984.19501 1080.36841
1095.0 0.000913 984.07513 1093.22424
1089.0 0.000918 983.95728 1107.82507
1122.0 0.000891 983.84125 1124.19177
1176.0 0.000850 983.72717 1142.29871
1153.0 0.000867 983.61493 1162.08398
1163.0 0.000860 983.50452 1183.46729
1197.0 0.000835 983.39594 1206.37488
1259.0 0.000794 983.28906 1230.76306
1361.0 0.000735 983.18396 1256.63708
1330.0 0.000752 983.08057 1284.05115
1406.0 0.000711 982.97876 1313.08386
1378.0 0.000726 982.87866 1343.80505
1400.0 0.000714 982.78009 1376.24512
1434.0 0.000697 982.68311 1410.38782
1514.0 0.000661 982.58765 1446.17944
1548.0 0.000646 982.49371 1483.52783
1521.0 0.000657 982.40118 1522.28491
1605.0 0.000623 982.31012 1562.21216
1613.0 0.000620 982.22040 1602.94543
1658.0 0.000603 982.13202 1643.96570
1667.0 0.000600 982.04498 1684.57996
1765.0 0.000567 981.95923 1723.92334
1826.0 0.000548 981.87469 1760.98193
1899.0 0.000527 981.79138 1794.65735
1913.0 0.000523 981.70929 1823.84961
1831.0 0.000546 981.62823 1847.56104
1892.0 0.000529 981.54834 1865.11560
1906.0 0.000525 981.46948 1875.66736
1930.0 0.000518 981.39166 1879.01001
2014.0 0.000497 981.31482 1875.00757
1965.0 0.000509 981.23895 1863.68933
1932.0 0.000518 981.16400 1845.21948
1873.0 0.000534 981.08990 1819.89502
1839.0 0.000544 981.01666 1788.15784
1768.0 0.000566 980.94421 1750.62146
1775.0 0.000563 980.87256 1708.08301
1718.0 0.000582 980.80164 1661.51465
1671.0 0.000598 980.73138 1612.02490
1580.0 0.000633 980.66180 1560.79663
1570.0 0.000637 980.59283 1509.02087
1462.0 0.000684 980.52441 1457.83081
1427.0 0.000701 980.45660 1408.25232
1333.0 0.000750 980.38922 1361.16614
1281.0 0.000781 980.32239 1317.28540
1164.0 0.000859 980.25598 1277.14319
1187.0 0.000842 980.18994 1241.09412
1134.0 0.000882 980.12427 1209.32092
1131.0 0.000884 980.05890 1181.52051
1147.0 0.000872 979.99390 1158.25452
1118.0 0.000894 979.92908 1138.98022
1083.0 0.000923 979.86450 1123.40979
1062.0 0.000942 979.80005 1111.20557
1060.0 0.000943 979.73578 1102.00378
1081.0 0.000925 979.67163 1095.43689
1097.0 0.000912 979.60748 1091.14990
1122.0 0.000891 979.54346 1088.81274
1069.0 0.000935 979.47937 1088.12793
1114.0 0.000898 979.41528 1088.83472
1164.0 0.000859 979.35107 1090.70959
1158.0 0.000864 979.28674 1093.56494
1153.0 0.000867 979.22229 1097.24390
1172.0 0.000853 979.15759 1101.61792
1210.0 0.000826 979.09277 1106.58105
1338.0 0.000747 979.02759 1112.04419
1253.0 0.000798 978.96222 1117.93262
1244.0 0.000804 978.89648 1124.18347
1292.0 0.000774 978.83038 1130.74304
1284.0 0.000779 978.76385 1137.56860
1385.0 0.000722 978.69696 1144.63416
1383.0 0.000723 978.62952 1151.93347
1369.0 0.000730 978.56165 1159.49072
1345.0 0.000743 978.49323 1167.36755
1435.0 0.000697 978.42419 1175.66846
1453.0 0.000688 978.35461 1184.54626
1475.0 0.000678 978.28436 1194.19849
1583.0 0.000632 978.21350 1204.86084
1568.0 0.000638 978.14185 1216.79688
1552.0 0.000644 978.06952 1230.28149
1641.0 0.000609 977.99640 1245.58813
1658.0 0.000603 977.92249 1262.97192
1812.0 0.000552 977.84778 1282.65784
1760.0 0.000568 977.77216 1304.82654
1864.0 0.000536 977.69568 1329.60437
1980.0 0.000505 977.61829 1357.05237
2065.0 0.000484 977.53992 1387.15601
2062.0 0.000485 977.46051 1419.81580
2162.0 0.000463 977.38013 1454.83716
2176.0 0.000460 977.29871 1491.92285
2257.0 0.000443 977.21619 1530.66528
2231.0 0.000448 977.13257 1570.54419
2314.0 0.000432 977.04779 1610.92712
2269.0 0.000441 976.96191 1651.07971
2235.0 0.000447 976.87476 1690.17688
2256.0 0.000443 976.78644 1727.32495
2322.0 0.000431 976.69684 1761.58228
2181.0 0.000459 976.60596 1791.98584
2272.0 0.000440 976.51373 1817.57556
2182.0 0.000458 976.42023 1837.43262
2202.0 0.000454 976.32538 1850.72888
2172.0 0.000460 976.22906 1856.79626
2146.0 0.000466 976.13141 1855.20569
2130.0 0.000469 976.03223 1845.83862
2074.0 0.000482 975.93164 1828.93018
2083.0 0.000480 975.82959 1805.06299
2060.0 0.000485 975.72595 1775.11609
1957.0 0.000511 975.62079 1740.17346
1969.0 0.000508 975.51410 1701.42310
1847.0 0.000541 975.40582 1660.06250
1808.0 0.000553 975.29590 1617.22754
1848.0 0.000541 975.18433 1573.94666
1754.0 0.000570 975.07111 1531.11780
1769.0 0.000565 974.95624 1489.50159
1696.0 0.000590 974.83960 1449.72559
1617.0 0.000618 974.72125 1412.28955
1540.0 0.000649 974.60120 1377.57593
1511.0 0.000662 974.47937 1345.85840
1521.0 0.000657 974.35571 1317.30994
1453.0 0.000688 974.23029 1292.00928
1455.0 0.000687 974.10303 1269.95105
1397.0 0.000716 973.97388 1251.05151
1395.0 0.000717 973.84290 1235.15637
1375.0 0.000727 973.71002 1222.05017
1351.0 0.000740 973.57526 1211.46521
1348.0 0.000742 973.43860 1203.09094
1411.0 0.000709 973.29999 1196.58398
1368.0 0.000731 973.15936 1191.57739
1429.0 0.000700 973.01678 1187.69189
1384.0 0.000723 972.87225 1184.54480
1394.0 0.000717 972.72571 1181.76038
1412.0 0.000708 972.57715 1178.98523
1361.0 0.000735 972.42657 1175.89819
1349.0 0.000741 972.27393 1171.91943
1369.0 0.000730 972.11920 1167.46741
1358.0 0.000736 971.96246 1162.09949
1323.0 0.000756 971.80359 1155.76697
1251.0 0.000799 971.64258 1148.49854
1172.0 0.000853 971.47949 1140.39001
1264.0 0.000791 971.31427 1131.58679
1232.0 0.000812 971.14697 1122.26428
1190.0 0.000840 970.97748 1112.60986
1182.0 0.000846 970.80585 1102.80725
1170.0 0.000855 970.63202 1093.02783
1105.0 0.000905 970.45599 1083.42334
1131.0 0.000884 970.27783 1074.12354
1089.0 0.000918 970.09741 1065.23511
1049.0 0.000953 969.91486 1056.84070
1004.0 0.000996 969.73004 1049.00085
1021.0 0.000979 969.54309 1041.75452
1000.0 0.001000 969.35382 1035.12122
981.0 0.001019 969.16241 1029.10291
972.0 0.001029 968.96869 1023.68683
983.0 0.001017 968.77277 1018.84796
954.0 0.001048 968.57452 1014.55212
920.0 0.001087 968.37408 1010.75824
934.0 0.001071 968.17139 1007.42084
907.0 0.001103 967.96637 1004.56708
961.0 0.001041 967.75916 1002.00220
968.0 0.001033 967.54968 999.75439
976.0 0.001025 967.33789 997.78131
966.0 0.001035 967.12384 996.04407
933.0 0.001072 966.90753 994.50769
987.0 0.001013 966.68890 993.14191
971.0 0.001030 966.46802 991.92053
945.0 0.001058 966.24487 990.82153
947.0 0.001056 966.01941 990.57843
954.0 0.001048 965.79175 989.68030
986.0 0.001014 965.56171 988.85931
943.0 0.001060 965.32947 988.10608
1000.0 0.001000 965.09491 987.41339
952.0 0.001050 964.85815 986.77454
945.0 0.001058 964.61908 986.18579
985.0 0.001015 964.37769 985.64270
907.0 0.001103 964.13416 985.14264
889.0 0.001125 963.88824 984.68262
911.0 0.001098 963.64020 984.26001
900.0 0.001111 963.38983 983.87177
891.0 0.001122 963.13727 983.51538
941.0 0.001063 962.88245 983.26978
909.0 0.001100 962.62537 982.96631
922.0 0.001085 962.36609 982.68311
918.0 0.001089 962.10455 982.41516
875.0 0.001143 961.84088 982.15717
921.0 0.001086 961.57501 981.90344
939.0 0.001065 961.30688 981.64807
886.0 0.001129 961.03662 981.38489
887.0 0.001127 960.76416 981.10834
886.0 0.001129 960.48950 980.81219
894.0 0.001119 960.21271 980.49164
931.0 0.001074 959.93378 980.14160
885.0 0.001130 959.65271 979.75958
919.0 0.001088 959.36963 979.34338
913.0 0.001095 959.08429 978.89349
911.0 0.001098 958.79694 978.41199
978.0 0.001022 958.50745 977.90326
935.0 0.001070 958.21588 977.37268
892.0 0.001121 957.92224 976.82697
896.0 0.001116 957.62653 976.27289
908.0 0.001101 957.32886 975.71674
876.0 0.001142 957.02911 975.16528
900.0 0.001111 956.72748 974.62421
934.0 0.001071 956.42377 974.09833
941.0 0.001063 956.11804 973.59216
950.0 0.001053 955.81036 973.10956
899.0 0.001112 955.50079 972.65405
884.0 0.001131 955.18927 972.22827
900.0 0.001111 954.87579 971.83472
920.0 0.001087 954.56049 971.47595
925.0 0.001081 954.24329 971.15369
869.0 0.001151 953.92426 970.87042
886.0 0.001129 953.60333 970.62872
848.0 0.001179 953.28058 970.43158
887.0 0.001127 952.95605 970.28210
888.0 0.001126 952.62976 970.18494
939.0 0.001065 952.30164 970.14551
915.0 0.001093 951.97186 970.17114
879.0 0.001138 951.64038 970.27002
917.0 0.001091 951.30713 970.45251
943.0 0.001060 950.97217 970.73126
935.0 0.001070 950.63556 971.12146
889.0 0.001125 950.29736 971.73871
863.0 0.001159 949.95746 972.40759
842.0 0.001188 949.61603 973.24847
881.0 0.001135 949.27301 974.49951
895.0 0.001117 948.92841 975.76813
876.0 0.001142 948.58234 977.29504
897.0 0.001115 948.23474 979.11310
954.0 0.001048 947.88568 981.25726
955.0 0.001047 947.53510 983.76263
963.0 0.001038 947.18311 986.66418
962.0 0.001040 946.82971 989.99603
970.0 0.001031 946.47491 993.78906
912.0 0.001096 946.11877 998.06964
903.0 0.001107 945.76129 1002.85870
951.0 0.001052 945.40253 1008.16937
963.0 0.001038 945.04242 1014.00482
950.0 0.001053 944.68109 1020.35724
942.0 0.001062 944.31848 1027.20471
966.0 0.001035 943.95471 1034.51074
1003.0 0.000997 943.58972 1042.22168
987.0 0.001013 943.22363 1050.26428
982.0 0.001018 942.85645 1058.54724
992.0 0.001008 942.48804 1062.30725
1028.0 0.000973 942.11865 1076.59973
1024.0 0.000977 941.74817 1093.25366
996.0 0.001004 941.37665 1112.83789
1037.0 0.000964 941.00415 1136.04028
1111.0 0.000900 940.63068 1163.66748
1063.0 0.000941 940.25629 1196.63257
1108.0 0.000903 939.88098 1235.92725
1106.0 0.000904 939.50488 1282.58167
1134.0 0.000882 939.12787 1337.60107
1151.0 0.000869 938.75000 1401.89246
1188.0 0.000842 938.37134 1476.16895
1315.0 0.000760 937.99194 1560.84631
1407.0 0.000711 937.61176 1655.93005
1466.0 0.000682 937.23096 1760.90149
1476.0 0.000678 936.84937 1874.62378
1613.0 0.000620 936.46729 1995.27429
1815.0 0.000551 936.08453 2120.32764
1836.0 0.000545 935.70111 2246.59741
1994.0 0.000502 935.31720 2370.34692
2128.0 0.000470 934.93274 2487.46851
2330.0 0.000429 934.54779 2593.71948
2487.0 0.000402 934.16235 2684.99805
2532.0 0.000395 933.77649 2757.62842
2662.0 0.000376 933.39026 2808.61572
2641.0 0.000379 933.00366 2835.83569
2674.0 0.000374 932.61664 2838.13403
2572.0 0.000389 932.22937 2815.34131
2534.0 0.000395 931.84180 2768.22437
2491.0 0.000401 931.45392 2698.42871
2343.0 0.000427 931.06586 2608.41943
2206.0 0.000453 930.67761 2501.40991
2023.0 0.000494 930.28925 2381.24243
1883.0 0.000531 929.90076 2252.18848
1818.0 0.000550 929.51215 2118.68774
1685.0 0.000593 929.12341 1985.05994
1582.0 0.000632 928.73468 1855.23438
1499.0 0.000667 928.34595 1732.53455
1459.0 0.000685 927.95721 1619.53809
1355.0 0.000738 927.56854 1518.01563
1314.0 0.000761 927.17993 1428.93860
1312.0 0.000762 926.79156 1352.55151
1261.0 0.000793 926.40326 1288.48096
1200.0 0.000833 926.01514 1235.95471
1217.0 0.000822 925.62720 1193.60632
1187.0 0.000842 925.23956 1160.11829
1203.0 0.000831 924.85217 1134.00867
1203.0 0.000831 924.46509 1113.86902
1176.0 0.000850 924.07831 1098.22949
1173.0 0.000853 923.69196 1085.93970
1174.0 0.000852 923.30603 1075.98535
1118.0 0.000894 922.92041 1067.55786
1135.0 0.000881 922.53534 1060.04822
1061.0 0.000943 922.15070 1053.02832
1087.0 0.000920 921.76660 1046.22131
1117.0 0.000895 921.38306 1039.48193
1081.0 0.000925 921.00006 1032.72095
1053.0 0.000950 920.61768 1025.94092
1069.0 0.000935 920.23602 1019.17322
1041.0 0.000961 919.85498 1012.46942
986.0 0.001014 919.47461 1005.89136
1013.0 0.000987 919.09503 999.50177
1056.0 0.000947 918.71613 993.35980
968.0 0.001033 918.33807 987.51758
970.0 0.001031 917.96082 982.01849
970.0 0.001031 917.58441 976.89600
946.0 0.001057 917.20892 972.17371
961.0 0.001041 916.83429 967.86627
900.0 0.001111 916.46063 963.97998
953.0 0.001049 916.08789 960.51324
907.0 0.001103 915.71613 957.45844
892.0 0.001121 915.34540 954.80328
895.0 0.001117 914.97571 952.53180
882.0 0.001134 914.60712 950.62567
876.0 0.001142 914.23975 949.06622
874.0 0.001144 913.87335 947.83539
902.0 0.001109 913.50818 946.91638
901.0 0.001110 913.14417 946.29681
948.0 0.001055 912.78131 945.96747
896.0 0.001116 912.41980 945.92596
892.0 0.001121 912.05945 946.17627
904.0 0.001106 911.70044 946.73151
865.0 0.001156 911.34277 947.61420
911.0 0.001098 910.98651 948.85962
919.0 0.001088 910.63153 942.94177
924.0 0.001082 910.27795 944.90649
941.0 0.001063 909.92584 947.58661
959.0 0.001043 909.57513 951.16724
969.0 0.001032 909.22589 955.88159
959.0 0.001043 908.87817 962.01807
1047.0 0.000955 908.53192 970.02173
1086.0 0.000921 908.18738 980.10315
1071.0 0.000934 907.84424 992.82294
1136.0 0.000880 907.50275 1008.69153
1166.0 0.000858 907.16284 1028.25000
1122.0 0.000891 906.82465 1052.04382
1311.0 0.000763 906.48804 1080.58960
1328.0 0.000753 906.15314 1114.33240
1410.0 0.000709 905.81995 1153.59705
1442.0 0.000693 905.48853 1198.54053
1608.0 0.000622 905.15881 1249.10327
1602.0 0.000624 904.83087 1304.97241
1741.0 0.000574 904.50470 1364.15881
1748.0 0.000572 904.18036 1428.54944
[truncated: 174,107 more chars]
